# Supplementary material for: Genes Linking Copper Trafficking and Homeostasis to the Biogenesis and Activity of the cbb3-Type Cytochrome c Oxidase in the Enteric Pathogen Campylobacter jejuni
Source: Front Microbiol. 2021 Jun 25;12:683260. doi: 10.3389/fmicb.2021.683260 (PMC8267372; doi:10.3389/fmicb.2021.683260)
Supplement: Supplementary file 2 [file Table_1.XLSX]

## Sheet: Figure 1
Figure 1B
Time (h)	Growth (OD 600 nm)			Rate of respiration (nmoles oxygen/min/mg cell protein)
0	0.076	0.115	0.095	299.805	470.751	622.053
1	0.115	0.144	0.147	446.618	362.2	339.347
2	0.171	0.215	0.208	382.632	373.652	374.961
3	0.245	0.3	0.297	437.453	439.852	381.674
4	0.34	0.396	0.394	386.533	372.678	407.776
5	0.443	0.495	0.499	381.526	296.473	398.802
6	0.553	0.611	0.603	372.211	352.465	361.725
7	0.684	0.731	0.734	336.243	294.295	345.493
8	0.82	0.853	0.866	329.013	274.069	267.74
9	0.946	0.985	0.994	340.228	301.713	292.158
10	1.073	1.1	1.109	271.55	277.821	258.394
10.75	1.164	1.197	1.203
22	0.978	0.954	0.961	6.81437	7.65242	2.09075
23	0.953	0.936	0.943
24	0.96	0.933	0.94	9.73357	0	7.91206
25	0.947	0.939	0.941
26	0.931	0.905	0.916	14.5576	6.95524	10.2998
Figure 1C
	% difference in rate compared to WT without sulphide
sulphide concentration (uM)	WT			ccoNOQP deletion			CcoNOQP complement			cioAB mutant
100	2.68309	-3.06818	-6.01666	-5.2766	6.28581	22.1473	-4.71278	6.15174	-2.08938	-20.5593	-16.2986	-13.1884
200	2.63676	-0.186702	-2.41357	-1.42043	3.08183	2.50425	-7.08768	4.01316	2.7204	-18.8481	-26.7402	-33.3762
400	-7.65617	-6.65784	-5.29639	-6.19613	-7.56303	17.2786	-2.84855	-0.907337	-2.85979	-28.7314	-45.2031	-46.5829
600	-10.4633	-5.891	-6.69617	-8.71537	-10.9108	6.69493	0.238119	-3.81718	-6.14987	-39.1698	-48.6434	-36.718
1000	-13.4738	-16.8016	-9.90079	-5.56539	-2.62942	-7.90139	-2.39212	-4.2483	-2.62618	-44.5806	-55.6617	-54.6968
Figut 1D	nmmoles oxygen/min/mg protein
WT minus formate			WT plus formate			CcONOQP deletion minus formate			CcoNOQP plus formate			CioAB mutant minus formate			CioAB plus formate
426.76	387.587	418.661	666.061	620.642	621.909	28.6852	18.0665	25.6656	311.579	284.446	283.109	403.221	392.917	446.692	543.123	596.053	634.315

## Sheet: Figure 2
	Figure 2B	nmoles oxygen/min/mg protein						Figure 2C			OD 600 nm
								CuSO4 (mM)	WT			Δcj0369c
	minus Cu			+Cu				0	1.061	1.054	1.121	0.8125	0.779	0.8215
Wild-type	461.977	440.464	394.921	395.611	430.978	427.617		0.1	1.184	1.166	1.188	0.887	0.883	0.857
								0.2	1.224	1.274	1.279	0.8285	0.8655	0.828
ccoNOQP	11.1117	9.7805	10.5298	ND	ND	ND		0.4	1.25	1.169	1.18	0.8685	0.9	0.869
								0.6	1.222	1.156	1.237	0.866	0.8395	0.899
ccoG	195.422	205.085	188.935	232.126	260.017	324.423		1	1.184	1.179	1.169	0.8785	0.918	0.908
								2	1.091	1.079	1.086	0.75	0.75	0.786
ccoS	14.5635	30.7201	21.6281	167.533	139.949	142.455		5	0.299	0.273	0.27	0.0905	0.13	0.1415
ccoI	12.5217	8.41094	6.30371	62.106	82.0148	101.584
								Figure 2E			OD 600 nm
ND not determined								CuSO4 (mM)	WT			Δcj1155c
								0	1.389	1.411	1.406	0.511	0.499	0.512
								0.1	1.544	1.498	1.506	0.799	0.822	0.836
								0.2	1.602	1.569	1.609	1.211	1.236	1.213
								0.4	1.622	1.599	1.59	1.693	1.789	1.636
								0.6	1.6	1.622	1.624	1.763	1.569	1.599
								1	1.512	1.499	1.522	0.815	0.796	0.822
								2	1.009	1.064	1.037	0.211	0.236	0.256
								5	0.09	0.1	0.089	0.1	0.089	0.079
								Figure 2G			OD 600 nm
								CuSO4 (mM)	WT			Δcj1154c
								0	1.061	1.054	1.121	1	1.07	1.076
								0.1	1.184	1.166	1.188	1.16	1.154	1.177
								0.2	1.224	1.274	1.279	1.201	1.284	1.302
								0.4	1.25	1.169	1.18	1.285	1.233	1.281
								0.6	1.222	1.156	1.237	1.219	1.223	1.341
								1	1.184	1.179	1.169	1.239	1.246	1.289
								2	1.091	1.079	1.086	0.58	0.608	0.772
								5	0.299	0.273	0.27	0.038	0.028	0.049

## Sheet: Figure 3
Figure 3C
	nmoles oxygen/min/mg protein
	minus Cu			+Cu
Wild-type	461.977	440.464	394.921	395.611	430.978	427.617
ccoNOQP	11.1117	9.7805	10.5298	ND	ND	ND
cj0908-0911	153.363	194.366	154.379	204.243	198.444	190.529
cj0911	274.575	305.257	289.078	342.748	372.591	388.083
ND not determined
Figure 3D
	OD 600 nm
CuSO4 (mM)	WT			cj0908-11 mutant
0	1.061	1.054	1.121	0.973	1.089	1.123
0.1	1.184	1.166	1.188	1.152	1.166	1.149
0.2	1.224	1.274	1.279	1.255	1.23	1.287
0.4	1.25	1.169	1.18	1.187	1.19	1.189
0.6	1.222	1.156	1.237	1.303	1.216	1.253
1	1.184	1.179	1.169	1.137	1.143	1.108
2	1.091	1.079	1.086	1.034	0.998	0.756
5	0.299	0.273	0.27	0.159	0.168	0.176

## Sheet: Figure 5
Figure 5B
	nmoles oxygen/min/mg protein
	minus Cu			Plus Cu
Wild-type	461.977	440.464	394.921	395.611	430.978	427.617
ccoNOQP	11.1117	9.7805	10.5298	ND	ND	ND
cj1486c	41.998	12.2272	12.1119	28.8515	30.4459	22.8476
cj1485c	96.4763	82.6938	152.653	181.133	196.505	172.155
cj1484c	277.613	299.077	320.285	237.363	217.111	239.679
cj1483c	14.8235	14.3383	22.6037	15.3717	17.3044	18.9417
cj1482c	422.858	733.696	433.288	344.426	372.602	322.171
ND not determined
Figure 5C			OD 600 nm
CuSO4 (mM)	WT			ΔCj1486c
0	1.626	1.7	1.9	0.827	0.866	1
0.1	1.856	1.85	1.974	0.826	0.86	1.009
0.2	1.848	1.958	2	0.84	0.88	0.945
0.4	1.956	1.928	1.981	0.898	1.065	1.137
0.6	1.798	1.847	2	0.748	0.796	0.896
1	1.856	1.878	2	0.711	0.85	0.968
2	1.105	1.627	1.896	0.252	0.262	0.355
5	0.125	0.132	0.162	0.147	0.175	0.209
			OD 600 nm
	WT			Δcj1483c
0	1.061	1.054	1.121	0.6485	0.677	0.692
0.1	1.184	1.166	1.188	0.704	0.747	0.7435
0.2	1.224	1.274	1.279	0.6845	0.7085	0.72
0.4	1.25	1.169	1.18	0.722	0.7475	0.813
0.6	1.222	1.156	1.237	0.7545	0.6995	0.747
1	1.184	1.179	1.169	0.73	0.755	0.8095
2	1.091	1.079	1.086	0.6485	0.5475	0.733
5	0.299	0.273	0.27	0.118	0.128	0.1355

## Sheet: Figure 7
Figure 7B
	nmol Cu/mg cell protein
	minus Cu			Plus Cu
Wild-type	0.071564	0.055948	0.069536	0.830146	0.962311	0.639727
cj1161c	0.032046	0.032527	0.035091	6.59799	5.52189	6.01824
cj1162c	0.085456	0.049445	0.077143	1.89868	1.99368	1.81041
cj1163c	0.052135	0.046354	0.04626	2.46181	1.8351	2.44765
cj1164c	0.062169	0.052821	0.096668	2.6227	5.64267	4.25032
cj1165c	0.239121	0.153117	0.098859	1.60499	1.20364	1.50196
cj1166c	0.334276	0.05666	0.100057	0.624783	0.726307	1.04495
Figure 7c	minus Cu		plus Cu
	Fold-change	SD	Fold-change	SD	replicates
Cj1161c	1	0.2	2.59579	0.354135	9
cj1162c	1	0.07	1.96405	0.212232	9
cj1163c	1	0.2	2.31775	0.116632	9
cj1164c	1	0.09	1.51055	0.029312	9
cj1165c	1	0.3	1.15579	0.334135	9
cj1166c	1	0.2	1.1964	0.312232	9
Figure 7D
	nmoles oxygen/min/mg protein
	WT			WT + Cu
	365.347	371.552	423.299	175.198	154.741	170.174
	cj1161c			cj1161c + Cu
	278.003	268.97	267.717	87.6879	95.1314	108.718
	cj1162c			cj1162c + Cu
	266.423	310.839	295.845	69.0634	76.9385	124.655
	cj1163c			cj1163c +Cu
	360.346	344.798	299.625	ND	ND	ND
ND not determined

## Sheet: Figure S1
Figure S1
CuSO4 (mM)	WT			cj1161c			cj1162c			cj1163c			cj1164c
0	0.364	0.388	0.398	0.298	0.3	0.322	0.306	0.346	0.318	0.308	0.302	0.332	0.322	0.332	0.34
0.02	0.41	0.426	0.439	0.303	0.344	0.384	0.34	0.348	0.347	0.324	0.35	0.38	0.3	0.322	0.345
0.04	0.509	0.428	0.421	0.407	0.397	0.389	0.346	0.411	0.397	0.387	0.41	0.399	0.36	0.338	0.356
0.06	0.465	0.472	0.506	0.385	0.397	0.428	0.378	0.391	0.389	0.38	0.4	0.418	0.315	0.352	0.328
0.1	0.51	0.451	0.438	0.428	0.407	0.388	0.238	0.279	0.244	0.42	0.399	0.395	0.31	0.371	0.269
0.2	0.387	0.418	0.455	0.292	0.331	0.348	0.201	0.21	0.206	0.35	0.329	0.305	0.185	0.216	0.248
0.3	0.34	0.381	0.36	0.155	0.149	0.151	0.139	0.145	0.145	0.144	0.154	0.156	0.145	0.142	0.136
0.4	0.259	0.272	0.268	0.14	0.127	0.131	0.113	0.111	0.107	0.125	0.138	0.13	0.121	0.115	0.116
0.6	0.12	0.107	0.105	0.095	0.094	0.113	0.098	0.116	0.094	0.122	0.107	0.123	0.086	0.09	0.107
1	0.077	0.073	0.079	0.071	0.075	0.078	0.096	0.086	0.098	0.099	0.101	0.098	0.092	0.081	0.074
CuSO4 (mM)	WT			cj1165c			cj1166c
0	0.247	0.25	0.26	0.225	0.238	0.256	0.178	0.218	0.211
0.02	0.282	0.27	0.287	0.283	0.26	0.264	0.265	0.26	0.26
0.04	0.295	0.29	0.279	0.261	0.276	0.289	0.292	0.286	0.284
0.06	0.29	0.282	0.303	0.291	0.279	0.292	0.296	0.293	0.307
0.1	0.345	0.321	0.301	0.271	0.273	0.296	0.324	0.336	0.312
0.2	0.267	0.284	0.296	0.235	0.234	0.245	0.263	0.274	0.271
0.3	0.182	0.19	0.166	0.182	0.216	0.229	0.176	0.183	0.171
0.4	0.158	0.16	0.165	0.183	0.173	0.168	0.155	0.157	0.16
0.6	0.159	0.144	0.15	0.148	0.127	0.136	0.159	0.131	0.151
1	0.15	0.152	0.171	0.152	0.141	0.145	0.146	0.135	0.152

## Sheet: Figure S2
Figure S2A
					OD 600 nm
ZnCl2 (mM)	WT			cj1161c			cj1163c
0	0.245	0.247	0.242	0.286	0.286	0.286	0.3	0.253	0.239
0.02	0.317	0.326	0.328	0.371	0.388	0.397	0.367	0.308	0.3
0.04	0.318	0.318	0.329	0.383	0.372	0.363	0.322	0.308	0.315
0.06	0.327	0.32	0.317	0.378	0.368	0.373	0.336	0.317	0.317
0.1	0.315	0.315	0.338	0.39	0.359	0.359	0.318	0.319	0.311
0.2	0.34	0.338	0.339	0.379	0.359	0.396	0.327	0.323	0.313
0.3	0.341	0.335	0.341	0.383	0.368	0.374	0.298	0.289	0.285
0.4	0.344	0.318	0.341	0.381	0.378	0.399	0.271	0.261	0.256
0.6	0.383	0.343	0.338	0.422	0.384	0.393	0.15	0.154	0.152
1	0.374	0.347	0.367	0.413	0.39	0.437	0.1	0.088	0.087
Figure S2B
	Zn content nmol/mg cell protein
	WT			cj1163c
	0.222421	0.239094	0.256637	0.830434	0.594283	0.638001
