# Supplementary material for: Genes Linking Copper Trafficking and Homeostasis to the Biogenesis and Activity of the cbb3-Type Cytochrome c Oxidase in the Enteric Pathogen Campylobacter jejuni
Source: Front Microbiol. 2021 Jun 25;12:683260. doi: 10.3389/fmicb.2021.683260 (PMC8267372; doi:10.3389/fmicb.2021.683260)
Supplement: Supplementary file 3 [file Table_2.XLSX]

## Sheet: All IDs
iBAQ B1a	iBAQ B1b	iBAQ B1c	iBAQ B2a	iBAQ B2b	iBAQ B2c	iBAQ B3a	iBAQ B3b	iBAQ B3c	Unique peptides	Sequence coverage [%]	Mol. weight [kDa]	Q-value	Score	MS/MS count	Majority protein IDs	Gene name
2.71492e-05	3.7136e-05	7.69101e-05	0.00034628	0.000320265	0.000365422	3.37793e-06	3.69653e-06	2.90153e-06	32	31.8	131.37	0	185.55	82	Q0P9W1	aas
0.000178266	0.000196145	8.08604e-05	0.000955547	0.000931148	0.000844662	0.00102582	0.000773861	0.000868641	16	63.8	34.253	0	144.81	94	Q9PI62	accA
0.00658907	0.00280024	0.00260607	0.00112368	0.00121838	0.00179379	0	0	0	11	92.7	16.375	0	81.894	54	Q0P8W6	accB
2.02205e-05	0	0	8.75041e-05	4.39945e-05	5.53311e-05	0.000247819	0.000224893	0.000300813	16	45.8	49.091	0	75.217	47	Q0P8W7	accC
0.00302766	0.00121866	0.000990562	0.000955125	0.000893728	0.000858015	0.000653738	0.000665326	0.000609395	11	49.3	30.951	0	158.32	67	Q0PC10	accD
0	0	2.297e-05	6.22268e-05	5.11841e-05	7.14315e-05	0.0016446	0.00146987	0.00185509	45	69	92.792	0	323.31	191	Q0PA55	acnB
0.000310671	0.000251945	0.000464715	0.000293631	0.000276798	0.000229951	0.000523065	0.000307982	0.000321743	4	61	8.5977	0	26.861	20	Q9PI64	acpP
4.86586e-05	0.000151406	5.43223e-05	0.000374194	0.000377323	0.000427251	0.000179536	0.000169478	0.000164162	28	44.7	73.957	0	165.9	128	Q9PMD2	acsA
0	0	0	1.86081e-05	3.9858e-05	2.96878e-05	1.37216e-05	3.21741e-05	4.73174e-05	5	28.8	21.947	0	24.816	12	Q0PBH5	ahpC
0	0	0.000170364	2.09071e-06	2.26229e-06	2.53368e-06	9.61373e-05	9.65209e-05	8.48551e-05	22	29.2	94.905	0	127.87	39	Q9PI05	alaS
0	0	0	6.40643e-06	0	8.68319e-06	0	0	0	2	6.4	37.255	0.0071599	3.1428	2	Q9PP26	alr
0	0	0	0.00016879	6.07467e-05	0.000195578	1.51826e-05	3.73266e-05	0	3	11.5	38.816	0	21.796	12	Q0P8P6	amaA
0.000108942	9.14933e-05	0.000143376	0.000287525	0.000207404	0.000176105	5.26189e-05	4.03211e-05	3.43609e-05	25	40.5	74.749	0	136.36	59	Q0P8Y7	amiA
0.000391083	6.87941e-05	0.000230208	0.000115888	0.000129396	0.000182737	0	0	0	11	42	35.393	0	40.721	28	Q0PC96	ansA
0	0	0	0	0	0	7.98869e-06	8.29258e-06	6.45078e-06	1	12.6	20.671	0	7.5511	2	Q9PP06	apt
0	0	0	0	0	0	1.61008e-05	6.8283e-06	7.45916e-06	3	10.2	38.895	0.0012755	4.6853	3	Q9PIS0	argC		Summary of relevant iBAQ data plotted in Figure 6.
0	0	0	2.11623e-05	1.6767e-05	1.36675e-05	2.68519e-05	1.32143e-05	4.81948e-06	6	17.8	43.519	0	21.371	12	Q9PIR7	argD
0	0	0	0	0	0	0.000448928	0.000496777	0.000572939	13	50.3	34.975	0	107.27	39	Q9PNU6	argF			b1		b2		b3
0	0	0	0.00010107	0.000149698	0.000127581	0.00553111	0.00542067	0.00613652	26	79.3	45.578	0	323.31	123	Q9PHK7	argG		protein	normalised iBAQ	ratio to CcoO	normalised iBAQ	ratio to CcoO	normalised iBAQ	ratio to ccoO
0	0	9.71292e-05	0	4.37649e-05	4.36239e-05	8.70277e-05	8.34528e-05	8.43631e-05	12	29.3	51.659	0	57.321	26	Q46104	argH		ccoN	0	0	0.000163108	0.167041	0.000400154	0.08335
0	0	0	0	6.18508e-06	5.91096e-06	1.66534e-05	1.43392e-05	1.0148e-05	6	12.5	60.189	0	17.276	5	Q9PNC0	argS		ccoO	0.000316724	1	0.000976456	1	0.00480089	1
0	0	0	4.75466e-06	0	7.38127e-06	2.30459e-05	1.14357e-05	9.59454e-06	3	10.5	47.288	0	25.739	6	P0C630	aroA		ccoP	0.000140117	0.442395	0.000595817	0.610183	0.00458687	0.955421
0.00105545	0.00034323	0.00091711	0.000788457	0.000961502	0.00120531	0	0	0	18	68	39.251	0	89.469	60	Q9PM41	aroC		Cj1484c	2.59051e-05	0.0817908	8.47322e-05	0.0867752	5.62055e-05	0.0117073
0	0	0	0	0	0	0	2.79575e-06	6.8551e-06	2	11.8	29.977	0	6.5499	3	Q0PBA5	aroE		Cj1483c	2.7061e-05	0.0854403	0.000114439	0.117198	0.000611492	0.127371
0	0	0	0	0	0	6.08347e-05	0.000348027	0.000258289	5	48.4	17.595	0	43.268	12	Q9PJ53	aroQ		Cj1486c	0	0	0.000160163	0.164025	0.000394079	0.0820846
3.68759e-05	0.000106739	5.52998e-05	3.25485e-05	2.11202e-05	4.14751e-05	0.00023422	0.00021537	0.000171719	11	40.2	38.375	0	73.247	34	Q59291	asd		petA	0.000116476	0.367753	0.00101824	1.04279	0.000110985	0.0231176
0	0	0	2.25918e-05	1.6613e-05	0	0.138713	0.136949	0.109414	37	77.6	51.765	0	323.31	358	Q0PC50	aspA		petB	0	0	0.000311078	0.318579	0	0
0.000236046	0.000127719	0.000114622	0.000360434	0.000273806	0.000404059	0.000480706	0.000393556	0.000500685	19	51.9	43.184	0	213.73	85	Q0PAC8	aspB		petC	7.7273e-05	0.243976	0.00106194	1.08755	0	0
0	0	0	6.425e-06	1.80338e-05	1.08095e-05	0.00102497	0.000962386	0.000856751	26	49.7	66.166	0	256	93	Q9PHM7	aspS
0.0109315	0.0130436	0.0117123	0.0682401	0.0629755	0.0672166	6.73775e-05	7.89295e-05	4.2746e-05	49	73.5	54.8	0	323.31	493	Q9PJ21	atpA
0	0	0.000564928	0.0170413	0.0153329	0.0132352	3.6064e-05	0	0	6	29.2	25.013	0	68.511	79	Q0P952	atpB
0.00263914	0.000765539	0.00254772	0.0169395	0.0159179	0.0148426	0	0	0	8	86.8	13.691	0	127.2	70	Q9PJ18	atpC
0.0138322	0.00945566	0.0126769	0.0769435	0.0707569	0.07615	2.29659e-06	0	4.22349e-06	44	84.3	50.85	0	323.31	673	Q0PC30	atpD
0.00371223	0.00483268	0.00350157	0.210179	0.261838	0.234695	0.00141246	0.00105398	0.000886612	3	37.5	11.418	0	87.115	29	Q0P9W3	atpE
0.00224147	0.0011109	0.00111202	0.0189697	0.0159644	0.0176371	0	0	0	11	44.1	19.732	0	178.96	59	Q0PC34	atpF
8.68952e-05	0.000188423	0	0.00823631	0.0058886	0.00753081	1.93036e-05	0.000113014	0.000112803	9	53.9	16.352	0	89.21	61	Q0PC35	atpF
0.00234795	0.0010346	0.00133178	0.0171989	0.0163109	0.0155182	7.49777e-06	0	7.79125e-06	17	58.8	33.659	0	277.95	136	Q9PJ20	atpG
0.00180553	0.0012491	0.00136923	0.0205776	0.0190613	0.0192564	0	0	0	17	79.2	20.395	0	137.31	130	Q0PC33	atpH
1.16399e-05	1.33868e-05	4.15685e-05	0.000216626	0.000250062	0.000223435	0.000302516	0.000287618	0.000257804	34	55.3	83.197	0	323.31	130	Q0PC08	bamA
0	0	0	1.68629e-05	1.0389e-05	0	0	0	0	3	10.3	48.668	0	12.857	2	Q0PBK2	bioA
6.76882e-05	0.00012203	9.11935e-05	0	0	0	0	2.4118e-05	0	3	20.9	22.983	0	10.737	5	Q9PIJ1	bioD
0.000420267	6.93733e-05	0.000253679	0.00207748	0.00143522	0.00176285	0.00530396	0.00519858	0.00602384	17	64.9	35.997	0	323.31	122	Q0P8D9	cadF
0	0	0	0.000109427	8.69644e-05	9.27514e-05	0.00071427	0.000701839	0.000618401	15	50.3	42.094	0	103.16	60	Q9PMG8	carA
0	0.000800666	0	4.39054e-05	4.98033e-05	5.1625e-05	0.00056925	0.000586748	0.000703345	53	57.7	120.94	0	323.31	202	Q9PIL7	carB
5.09003e-06	0	0	0	0	0	0.000208354	0.000168995	0.000214782	37	38.3	114.89	0	229.8	74	Q0P897	cas9
0.0046092	0.00290004	0.00396967	0.00570858	0.00549379	0.00528802	0.0201726	0.017988	0.0213306	22	58.6	30.518	0	323.31	211	Q0PAS1	cbf2
0.000227842	0.000103174	0.000267135	0.000657357	0.000606496	0.000732962	0.000446217	0.000583994	0.000531872	15	64.3	33.352	0	160.02	67	Q0P927	cbpA
0	0	0	7.68e-06	0	0	0	1.93255e-05	0	3	8.9	46.666	0.0024814	3.9728	2	Q0PAM5	cbrR
0	0	0	0.000163108	0.000167328	0.000143754	0.000755684	0.000129659	0.000400154	4	8	55.887	0	26.518	18	Q0P8C7	ccoN
0.000305547	0.000316724	0.000359738	0.000934584	0.00103013	0.000976456	0.00480089	0.00421863	0.0053138	11	58.8	24.949	0	164.09	90	Q0P8C8	ccoO
0	0	0.000140117	0.000595817	0.00047024	0.000599231	0.00458687	0.00385444	0.00490763	10	51.2	31.161	0	323.31	71	Q0P8D0	ccoP
0	0	0	0	0	0	0	0	0.000107193	1	25.3	10.376	0	5.4875	1	Q0P8C9	ccoQ
0	0	0	0	0	0	3.44521e-05	0	0	1	4.1	26.184	0	7.7439	2	Q0P8R2	cdsA
0	0	0	0	7.88209e-05	7.73536e-05	0.000340117	0.000237723	0.000328255	6	38.1	29.919	0	47.05	23	Q0PC56	cdtA
0	0	0	1.09315e-05	0	5.928e-05	0.000352974	0.00024975	0.000189117	7	41.9	28.973	0	65.157	18	Q0PC57	cdtB
0	0	0	0	0	0	5.62438e-05	6.39039e-05	6.68693e-05	2	11.1	21.157	0	18.323	6	Q0PC58	cdtC
8.00813e-05	0.000108179	8.25589e-05	0.000687157	0.000666733	0.000969638	0.00109736	0.00118046	0.000929388	21	69.7	51.016	0	323.31	110	Q0P966	cetA
0	0	0.000189471	0	0	0	0	0	0	1	6.1	19.313	0.007177	3.1581	1	Q0P967	cetB
0	0	0	2.67651e-05	4.35853e-05	2.71413e-05	3.28231e-05	8.91117e-06	2.47766e-05	7	29.1	36.329	0	25.283	16	Q0P8Q4	ceuE
2.40376e-05	2.53294e-05	0	0.000198969	0.000221718	0.000257629	0.00121557	0.00127162	0.00123094	26	66.1	45.662	0	214.09	109	Q0P973	cfa
0.000195205	0.000103716	0.000300186	0.0004435	0.000383888	0.000384947	0.000617312	0.000604239	0.000817186	11	59.1	25.278	0	221.92	65	Q0P7V9	cgpA
2.19405e-05	0	0	0.000109303	0.000115882	0.000134012	0.00171161	0.00139985	0.00170817	38	64.4	85.299	0	323.31	199	Q0PBM2	cheA
0	0	0	1.14121e-05	0	0	6.72594e-05	4.82561e-05	5.14283e-05	3	20.1	20.224	0	16.85	7	Q0P9X5	cheB'
0	0	0	8.89505e-06	2.04748e-05	0	5.10936e-05	5.04293e-05	1.64947e-05	6	25.2	35.858	0	30.396	6	Q0PBM1	cheV
0	0	0	0	0	0	0.000481789	0.000382978	0.00046796	8	48.6	19.516	0	67.402	33	Q0PBM3	cheW
0	0	0	0	0	0	3.13116e-06	0	0	2	4.6	35.643	0.0012626	4.4181	1	Q0P813	chuB
0.000747541	0.000556147	0.000844285	5.03887e-05	6.03758e-05	7.91511e-05	0	0	0	10	25	46.256	0	38.569	33	Q0PCC0	Cj0005c
0	0	0	0	0	0	3.72289e-05	1.77025e-05	2.17222e-05	1	2.1	47.256	0.001261	4.416	3	Q0PCB9	Cj0006
4.44793e-05	0	0	0	0	0	2.00853e-05	2.27999e-05	2.91547e-05	7	14.2	70.034	0	29.025	12	Q0PCB7	Cj0008
0	0	0	3.40764e-05	3.08282e-05	6.15218e-05	0	0	0	5	11.8	47.308	0	16.91	12	Q0PCB0	Cj0015c
6.03479e-05	4.98753e-05	1.89699e-05	0.000292618	0.000255232	0.000237528	0.000324674	0.000325279	0.000374017	24	55.7	66.845	0	323.01	125	Q0PCA6	Cj0019c
0	0	0	3.73153e-05	4.78926e-05	7.16794e-05	0	0	0	4	18.4	34.312	0	16.643	5	Q0PCA5	Cj0020c
9.58481e-05	0	5.01706e-05	0	0	1.39188e-05	0	0	0	7	13.2	70.129	0	16.946	6	Q0PC93	Cj0033
0.000770341	0.000275346	0.000476017	0.00174007	0.00160927	0.0017285	0	0	0	12	57.1	26.456	0	146.75	43	Q0PC92	Cj0034c
0.000233834	0.000320636	0	0.000144531	0.000183112	0.000204837	1.9614e-05	1.79365e-05	2.28244e-05	10	26.5	52.711	0	44.443	27	Q0PC90	Cj0036
0	0	0	1.9826e-05	3.00804e-05	2.77689e-05	0	0	0	4	18.2	38.843	0	10.055	5	Q0PC89	Cj0037c
0	0	0	0	0	0	0.000137735	1.6205e-05	0.00013251	10	18.9	72.604	0	38.027	12	Q0PC82	Cj0044c
0	0	0	1.36272e-05	4.0014e-05	3.48376e-05	0	0	0	2	7	31.713	0.0012579	4.3834	1	Q0PC76	Cj0057
2.33722e-05	7.33957e-05	3.60073e-05	9.72346e-05	0.000120301	0.000114485	4.82702e-05	9.19035e-05	8.37071e-05	9	37.2	31.861	0	44.551	30	Q0PC70	Cj0063c
0	0	0	6.10224e-06	5.62922e-06	1.80978e-05	0	0	0	4	9.3	46.741	0	7.3038	5	Q0PC66	Cj0067
0	0	0	0	0	0	1.33291e-05	1.22381e-05	9.28227e-06	2	8.5	38.792	0	23.447	5	Q0PC64	Cj0069
0	0	0	0	0	0	9.09721e-06	3.66328e-06	0	2	9.6	24.596	0	9.3431	2	Q0PC62	Cj0073c
0	0	0	0	0	3.26398e-05	0	2.0552e-05	8.01538e-06	3	8.8	54.22	0	18.009	3	Q0PC61	Cj0074c
0	0	0	0	0	0	9.98783e-06	0	0	1	4.1	27.902	0.0060314	3.3849	1	Q0PC60	Cj0075c
0.000948495	0.000337919	0.00048969	0.00182147	0.00170996	0.00174955	0.000473979	0.000472084	0.000496783	26	66.2	51.41	0	323.31	165	Q0PC48	Cj0089
0	0	0	0.000100397	6.75742e-05	0.000178524	3.2361e-05	3.55989e-05	0	7	41.1	22.446	0	42.391	15	Q0PC46	Cj0091
0.00349468	0.00160967	0.00178451	0	0	0	2.95874e-05	1.90488e-05	0	10	50.6	28.731	0	93.177	23	Q0PC37	Cj0100
0	0	0	0	0	0	9.88217e-06	7.37411e-06	8.92489e-06	1	5	29.294	0.0072202	3.2783	3	Q0PC26	Cj0111
0	0	0	0.000235851	0.000247241	0.00022971	4.3057e-05	2.67849e-05	4.26981e-05	9	34.9	35.417	0	80.817	31	Q0PC23	Cj0114
0	0	0	0	0	0	4.7839e-05	2.59273e-05	3.59722e-05	4	16.7	28.388	0	9.284	3	Q0PC19	Cj0118
0.000183334	0.00020832	0.000206349	0.000559855	0.000532156	0.000566664	0.000848159	0.000831077	0.00103018	11	39.3	38.628	0	154.92	79	Q0PC13	Cj0124c
0.00253713	0.00181967	0.00254458	0.00218736	0.00218748	0.00180314	0.00120999	0.001258	0.00114682	28	61.9	51.724	0	322.7	184	Q0PC06	Cj0131
0	0	0	5.16296e-06	3.02895e-06	0	0.000264883	0.000262404	0.000289866	33	42.3	92.495	0	260.89	78	Q0PBZ8	Cj0139
1.3793e-05	8.09277e-06	0	1.40524e-05	2.45778e-05	4.78207e-06	0	0	1.00326e-05	6	12	52.663	0	13.97	10	Q0PBZ7	Cj0140
0	3.42607e-05	0	5.91371e-05	6.10294e-05	3.03799e-05	1.16437e-05	0	0	5	17.6	32.599	0	17.713	12	Q0PBZ5	Cj0142c
0	0	0	0	0	0	0.000798738	0.00052743	0.000564275	13	53.4	34.577	0	164.65	31	Q0PBZ4	Cj0143c
0.000247619	0.000182549	0.000285106	0.000434608	0.000345938	0.000388692	0.000265434	0.000328008	0.000403933	15	61.8	72.361	0	158.25	89	Q0PBZ3	Cj0144
0	2.13264e-05	5.99635e-05	4.75776e-06	8.01075e-06	5.631e-06	0	0	0	5	8.6	66.468	0	8.7496	6	Q0PBZ2	Cj0145
0	0.000567301	0	0.000147702	0.00015029	0.000146218	0	0	0	3	26.8	13.179	0.0012853	4.9522	4	Q9PIX9	Cj0148c
0	1.73397e-05	3.30573e-05	7.68028e-05	4.2228e-05	8.99983e-05	0.000328375	0.000234662	0.000296972	17	54.5	45.354	0	140.68	51	Q0PBY7	Cj0150c
0.00010268	0	0.000272851	0.000465336	0.000632051	0.000612635	5.36894e-06	0	0	8	42.5	30.564	0	72.853	38	Q0PBY6	Cj0151c
3.23074e-05	6.11488e-05	0.000128793	0.000137544	0.000184984	0.000223081	0.000374101	0.000237215	0.000257244	10	40.1	35.557	0	126.63	44	Q0PBY5	Cj0152c
0	0	4.83346e-05	0.000113972	0.000106888	8.83635e-05	2.59265e-05	3.33523e-05	4.60854e-05	5	28.2	24.742	0	21.276	19	Q0PBY4	Cj0153c
0	0	0	0	0	0	4.92422e-05	4.09761e-05	2.75168e-05	5	30.3	25.468	0	24.087	7	Q0PBY1	Cj0156c
0	0	0	0	0	0	0.000154189	0.000224442	0.000261904	2	25.5	15.834	0	127.21	5	Q0PBX9	Cj0158c
0	0	0	0	0	0	0.000113871	7.30824e-05	6.19077e-05	5	36.3	22.638	0	36.652	8	Q0PBX8	Cj0159c
0	0.000274743	0.000417645	4.91083e-05	5.12577e-05	3.24332e-05	5.87023e-05	6.39039e-05	3.8685e-05	5	29.2	20.033	0	16.897	18	Q0PBX5	Cj0162c
0	0	0	0	0	0	7.26937e-06	6.16228e-06	2.01751e-05	2	6.7	44.943	0	8.9492	4	Q0PBW7	Cj0172c
0	0	0	0	0	0	5.62221e-05	3.98292e-05	4.41072e-05	3	5	46.762	0	10.803	10	Q0PBV7	Cj0182
0	0	0	7.23287e-05	3.75439e-05	3.3288e-05	0.0003801	0.000281457	0.000339721	12	35.6	51.01	0	135.34	47	Q0PBV6	Cj0183
0	0	0	3.03171e-05	3.27361e-05	3.99203e-05	0	0	0	4	10.4	45.178	0	9.559	4	Q0PBV5	Cj0184c
0	0	0	0	0	0	2.26758e-05	2.06882e-05	2.16969e-05	1	5.9	26.443	0.0094787	3.0421	6	Q0PBV3	Cj0186c
0.000194944	1.80547e-05	0	2.24421e-06	8.28397e-06	8.60029e-06	0	0	0	4	9	50.788	0	7.4152	6	Q0PBV1	Cj0188c
0	0	0	3.53314e-05	6.14828e-05	4.43625e-05	7.97163e-05	0.000301213	0.000122226	7	43.1	27.588	0	39.132	15	Q0PBV0	Cj0189c
0	0	0	0	6.64142e-06	0	0	0	0	1	3.3	44.705	0.0036765	3.7024	1	Q0PBU1	Cj0198c
0	0	0	1.23843e-05	0	0	1.86099e-05	1.19081e-05	1.32442e-05	4	11	43.774	0	14.037	4	Q0PBU0	Cj0199c
0	0	0	0.000160193	5.3722e-05	4.6173e-05	0.000195589	0.000297123	0.000193367	7	9.6	71.406	0	52.524	26	Q0PBT5	Cj0204
0.00334936	0.00232099	0.00317702	1.28976e-05	0	0	0	0	0	14	25.4	71.37	0	104.32	50	Q0PBR6	Cj0238
0.0005601	0.000329298	0.000323244	0.00150769	0.00148209	0.00167928	0.00187759	0.00160419	0.00198177	18	66.3	72.831	0	323.31	246	Q0PBP3	Cj0246c;Cj0262c;Cj1564
0	0	0	6.90871e-06	0	0	6.1216e-06	4.08192e-06	0	2	7.7	31.961	0.0036675	3.663	3	Q0PBQ7	Cj0248
0.000229886	0.000118649	0.000115835	0.00039285	0.000218129	0.000332545	0.000544514	0.000459015	0.000513401	19	55.2	44.371	0	297.39	90	Q0PBQ1	Cj0254
0	0	0	7.47487e-06	0	0	8.202e-05	9.42059e-05	0.00011978	9	23	59.335	0	83.97	21	Q0PBP9	Cj0256
0.00441489	0.00383086	0.00398559	0.00313385	0.00250545	0.00299047	0.000198648	0.00020106	0.000203152	48	70	93.276	0	323.31	315	Q0PBP1	Cj0264c
0.00168644	0.00015922	0.00171555	0.00136559	0.00114115	0.00143423	0.00179582	0.00177314	0.0018995	10	46.6	22.112	0	105.84	62	Q0PBP0	Cj0265c
0	0	8.13854e-05	3.27201e-05	1.02669e-05	0	0.000113064	0.000147859	0.000239628	7	29.2	24.519	0	29.346	20	Q0PBL5	Cj0294
0	0	0	0	1.34018e-05	0	0.000259836	0.000165005	0.000226638	7	24.4	40.408	0	83.284	17	Q0PBJ6	Cj0313
0	0	0	0	0	0	0	4.4638e-06	3.57016e-06	1	3.3	48.322	0.0012887	4.9946	2	Q0PBI6	Cj0323
0	0	0	2.146e-05	1.9538e-05	1.74431e-05	6.13046e-05	0.00015306	5.28633e-05	3	7.5	49.917	0	19.516	8	Q0PBH0	Cj0339
0.000760597	0.000552643	0.000373768	0.000569676	0.000669442	0.000684304	0	0	0	14	55.5	31.094	0	102.86	46	Q0PBF7	Cj0352
0.000285547	0.000116463	0.000133383	0.000466293	0.000416303	0.000426192	0	0	0	22	49.2	55.163	0	156.97	65	Q0PBF6	Cj0353c
0	0	0	7.03731e-05	7.38423e-05	0.000129567	0.00303396	0.00266494	0.00295674	15	64.6	25.542	0	306.42	65	Q0PBF4	Cj0355c
0.0109381	0.0107546	0.0129421	0.00621958	0.00617949	0.00570099	0.00130889	0.00131754	0.00126176	20	51.6	36.846	0	207.34	185	Q0PBF1	Cj0358
0.000588817	0.000268237	0.000568371	0.000308095	0.000259236	0.000526606	4.77464e-05	3.43015e-05	1.66061e-05	14	29	53.575	0	53.023	44	Q0PBE1	Cj0369c
0.000454191	0.00049912	0.00017031	0.000547418	0.000959529	0.000892209	0.000345295	0.000211756	0.00029044	7	32.8	20.698	0	60.707	40	Q9PID1	Cj0371
0	0	0	0	0	0	0	4.53645e-06	8.06663e-06	1	3.5	34.838	0.003663	3.6351	0	Q0PBD7	Cj0373
8.42596e-05	0	0	0.000121623	8.23863e-05	0.000112896	1.51714e-05	0	1.68275e-05	5	33.5	18.392	0	21.568	14	Q0PBD5	Cj0375
0	0	0	1.05553e-05	1.06929e-05	2.16381e-05	4.1283e-06	3.84772e-06	2.23426e-05	4	15.3	31.887	0	11.945	7	Q0PBD0	Cj0380c
0	0	0	9.04981e-05	8.75562e-05	9.48821e-05	4.18278e-05	4.20131e-05	4.06448e-05	18	26.7	93.528	0	124.5	60	Q0PBC0	Cj0390
7.97499e-05	6.86562e-05	7.78292e-05	0.00053363	0.000450721	0.000464132	0.000667671	0.000676995	0.000730268	17	50.3	37.384	0	193.83	72	Q0PBB4	Cj0396c
0.000694456	0.000291648	0.000378856	0.00153654	0.00147658	0.00161184	0.00172244	0.00180664	0.00192977	11	62.5	22.312	0	283.54	78	Q0PBB3	Cj0397c
0	0	0	0.000108378	7.94362e-05	5.93782e-05	0.000280261	0.000226418	0.000359155	5	33.2	20.659	0	52.687	19	Q0PBB1	Cj0399
0.000883996	0.000319022	0.000401698	0.000475804	0.000596957	0.000481436	0.000419446	0.000341183	0.000216614	12	68.5	21.349	0	104.03	54	Q0PBA7	Cj0403
0.000305986	0.000342342	0.00104301	0.000790765	0.000755764	0.00094877	0.00162852	0.00177376	0.00209336	8	26.6	30.773	0	79.083	41	Q0PBA6	Cj0404
0.000205201	5.06342e-05	0.000306411	0.00229832	0.0023704	0.00221727	0.000602886	0.000431756	0.000638128	15	57.9	33.152	0	160.27	73	Q0PBA4	Cj0406c
0	0	0	0	0	0	4.52767e-06	2.7029e-06	3.27127e-06	4	6.3	84.584	0	20.709	3	Q0PB99	Cj0411
0	0	0	0	0	0	6.79879e-06	2.57285e-06	2.84837e-06	2	5.7	71.303	0	8.3877	4	Q0PB98	Cj0412
0.000560063	0.000311055	0.000644865	0.000545814	0.00044863	0.000499411	0	0	0	10	58.7	26.923	0	77.058	49	Q0PB96	Cj0414
0.00199695	0.00127433	0.00136696	0.000998178	0.000877064	0.00102801	4.94725e-06	5.99239e-06	0	25	52.7	63.685	0	179.27	108	Q0PB95	Cj0415
0.00124304	0.000825558	0.000791218	0.000506138	0.000685399	0.000706102	0.00334361	0.00444291	0.00481483	13	68.4	21.038	0	138.48	83	Q0PB90	Cj0420
0	0	0	0	0	0	2.63912e-05	2.53445e-05	2.01526e-05	3	6.3	59.612	0	5.9513	1	Q0PB84	Cj0426
0	0	0	0	0	0	0	0	1.22827e-05	1	9.6	15.75	0.0048368	3.4049	1	Q0PB74	Cj0436
0	0	0	0	0	0	0.000286364	0.000329012	0.000369787	11	64.4	26.016	0	110.38	35	Q0PB70	Cj0440c
9.38043e-05	0.000182989	0.000169076	0.00078418	0.000729503	0.000870179	0.000754568	0.000563002	0.00119568	20	77	40.515	0	319.05	132	Q0PB65	Cj0448c
0.000176568	7.42598e-05	0.000120414	0.000126257	9.28351e-05	0.000145469	0	9.89614e-07	0	13	29.3	46.856	0	32.218	24	Q0PB50	Cj0463
0	0	0	0	0	0	1.86079e-05	0	1.25342e-05	2	11.2	26.364	0	9.1613	3	Q0PB46	Cj0467
0	0	0	0	0	0	5.51549e-05	6.05462e-05	2.21369e-05	2	11.9	25.274	0	10.954	5	Q0PB45	Cj0468
0	0	0	0	0	0	0.000309736	0.00026305	0.000186452	9	42.3	29.043	0	37.392	19	Q0PB44	Cj0469
5.55499e-05	6.02857e-05	0.000157178	0.000189961	0.000215147	0.00011043	7.19652e-05	6.85841e-05	9.11144e-05	10	39.9	29.315	0	43.798	33	Q0PB33	Cj0480c
0.000105937	0	3.12202e-05	0.00020393	0.000104962	0.000117029	0	9.46702e-06	0	9	44.7	29.339	0	28.311	16	Q0PB28	Cj0485
0.000327732	0.000325529	0.000524473	0.00032602	0.000380444	0.000255312	0.000297082	0.000267849	0.000308261	21	54.6	49.539	0	198.68	91	Q0PB16	Cj0497
0	0	0	0	0	0	0	0	1.04446e-05	1	4.2	39.656	0	17.168	1	Q0PB10	Cj0505c
0.00170968	0.000754273	0.000723622	0.00185544	0.00186029	0.00190952	0.000237692	0.000128485	0.000189704	25	64.6	48.876	0	302.65	144	Q0PB04	Cj0511
3.23756e-05	9.57629e-05	6.68151e-05	0.000472315	0.000381239	0.000461394	2.04049e-05	1.88889e-05	1.87729e-05	17	50.5	45.602	0	152.01	53	Q0PB00	Cj0515
0	0	0	0.000124983	9.32473e-05	0.000153971	5.25205e-05	7.87475e-05	9.31985e-05	9	40.2	38.056	0	47.517	31	Q0PAY7	Cj0529c
8.75625e-06	2.08994e-05	1.79479e-05	0.00014968	0.000169701	0.00018752	4.96767e-06	1.9973e-06	9.68133e-07	28	37.5	97.719	0	166.42	69	Q0PAY6	Cj0530
0	0	0	3.49572e-05	2.60767e-05	4.07106e-05	4.25753e-05	5.80826e-05	0.000135578	2	13.5	25.423	0.0012903	5.0097	6	Q0PAW4	Cj0552
0	0	0	0	0	0	0.000508344	0.000405375	0.000278263	14	49.4	38.85	0	95.053	34	Q0PAW2	Cj0554
0	0	0	0	0	0	1.31723e-05	6.55665e-06	1.42377e-05	2	12.5	30.584	0	10.988	5	Q0PAW0	Cj0556
0	0	0	0	0	0	0	2.48941e-06	9.08274e-06	3	10.9	33.677	0.0012788	4.7781	1	Q0PAV7	Cj0559
0	0	0	0	2.7522e-05	2.45354e-05	3.06336e-05	2.04397e-05	2.54306e-05	1	17.8	8.4996	0.0024691	3.907	7	Q0PAS6	Cj0591c
0	0	0	4.2566e-05	4.72301e-05	0	5.28368e-05	0	5.71299e-05	1	9.7	16.095	0	7.788	5	Q0PAS5	Cj0592c
0	0	0	1.96543e-05	0	8.72168e-06	3.35411e-05	3.32795e-05	6.27728e-05	5	21.3	25.472	0	16.274	11	Q0PAS3	Cj0594c
0.0135233	0.00995646	0.0138785	0.00193842	0.00168297	0.00207727	1.319e-05	0	1.19609e-05	25	53.1	55.669	0	301.84	116	Q0PAR9	Cj0598
0.00545009	0.00570171	0.0040316	2.10798e-05	4.11769e-05	2.07502e-05	0	5.08484e-07	7.04096e-07	14	46.4	36.435	0	95.149	38	Q0PAR8	Cj0599
0	0	0	0	0	0	1.77914e-05	1.83725e-05	1.09243e-05	2	2.5	49.695	0	7.3855	6	Q0PAR6	Cj0601c
0.000295179	4.319e-05	0.000150217	0.000658455	0.000692053	0.000660182	0.000343254	0.000356359	0.000420674	13	42	34.096	0	84.577	74	Q0PAR3	Cj0604
0	0	0	0	0	0	0	1.27852e-05	0	2	5.6	43.719	0.0012674	4.4913	2	Q0PAR2	Cj0605
0.000576927	0.000343966	0.000419041	0.000166415	0.000170911	0.000158749	6.57105e-05	9.90429e-05	9.47223e-05	17	56.2	42.82	0	80.119	60	Q0PAR1	Cj0606
9.86853e-05	2.87859e-05	0.000106635	0.000228031	0.000253194	0.000321026	0	8.12256e-06	3.22836e-05	15	41.8	45.137	0	68.219	41	Q0PAQ8	Cj0609c
0.000244128	0	5.02983e-05	0.000458949	0.000531508	0.000537299	0	0	0	10	34.8	38.791	0	54.042	41	Q0PAQ7	Cj0610c
0.000137202	0	6.97413e-05	0.000161133	0.000135063	0.000171776	0	0	0	4	9.6	53.964	0	19.011	10	Q0PAQ6	Cj0611c
0	0	0	5.86419e-06	0	1.41076e-05	0	0	0	3	2.7	117.79	0.001292	5.0394	3	Q0P7V2;Q0PAN9	Cj0628;Cj1677
0	0	0	1.2973e-05	0	4.34302e-06	4.94174e-05	2.22654e-05	1.51882e-06	8	15.8	73.99	0	58.843	13	Q0PAN7	Cj0631c
0	0	0	0	0	0	4.99241e-05	0.000107832	0.000117443	3	19.9	19.633	0	27.511	6	Q0PAM0	Cj0648
0	0	0	8.83877e-06	0	1.10213e-05	0	0	0	3	7.3	43.921	0	5.7263	2	Q0PAL3	Cj0660c
3.43933e-05	4.93666e-05	5.60122e-05	0	0	6.34536e-06	0.00083943	0.000718653	0.000750562	13	52.9	26.651	0	119.89	41	Q0PAK5	Cj0669
0	0	0	0	0	1.48749e-06	0.000115276	0.000150218	0.000137273	42	37	147.7	0	320.32	78	Q0PAI9	Cj0690c
0	0	0	1.82296e-05	0	1.62793e-05	0.000312131	0.000340825	0.000397817	6	42.9	19.117	0	35.161	20	Q0PAI8	Cj0691
0	0	0	6.49816e-05	5.3195e-05	3.1054e-05	0	0	0	7	22.1	37.221	0	22.156	11	Q0PAI7	Cj0692c
0.000874141	0.000515586	0.000525176	0.00132217	0.00128936	0.00143447	0.00125416	0.00106659	0.0010584	32	60.1	57.506	0	323.31	203	Q0PAI5	Cj0694
0	0	0	0	0	0	6.40073e-05	5.22436e-06	1.08396e-05	2	7.4	26.023	0	5.974	4	Q0PAH9	Cj0700
0	0	0	0	0	0	0.000189446	0.000210138	0.000159269	12	43.4	47.28	0	96.172	35	Q0PAH8	Cj0701
0	0	0	0	0	0	0.00015348	9.10126e-05	9.73804e-05	6	41.5	27.786	0	37.378	10	Q9PPK2	Cj0705
0	0	0	9.06923e-05	9.89383e-05	5.40604e-05	0.00107853	0.000898896	0.00100175	17	61.8	27.812	0	161.94	72	Q0PAH3	Cj0706
0	0	0	0.000126789	8.60783e-05	0.000120528	2.01161e-05	3.68956e-05	4.98033e-05	6	32.4	28.576	0	23.904	17	Q0PAH1	Cj0708
0	0	0	7.21543e-05	6.96881e-05	7.607e-05	7.94472e-05	0.000135267	9.27407e-05	4	21.2	15.92	0	24.941	15	Q0PAG4	Cj0715
0	0	0	0	0	0	4.266e-05	0.000208952	0.000219914	5	15.2	49.756	0	20.363	11	Q0PAG3	Cj0716
0	0	0	0	0	1.19634e-05	0.000186374	0.000125418	0.000121146	9	19.5	45.319	0	47.27	16	Q0PAF6	Cj0723c
0	0	0	1.53592e-05	0	0	0	0	0	2	15	20.068	0.001287	4.9813	1	Q0PAF4	Cj0725c
0	0	0	0	0	0	0	0	4.01302e-06	1	4	38.471	0.0036541	3.6185	1	Q0PAF2	Cj0727
0	0	0	0	6.93613e-06	9.66513e-06	0.0025811	0.00273885	0.00268799	11	40.9	39.318	0	47.698	24	Q0PAD0	Cj0760
0	0	0	0	0	0	2.00374e-05	2.30577e-05	1.20716e-05	3	21.7	28.647	0	21.309	5	Q0PAC0	Cj0770c
5.89993e-05	0	0	0.000210981	0.000206924	0.00016534	0.000241643	0.000191323	0.000207354	5	24.1	33.503	0	30.035	18	Q0PAB7	Cj0773c
0.000509908	0.000388735	0.000680828	0.000855203	0.000848417	0.000992907	0.000296675	0.000199717	0.000332334	11	38.2	39.51	0	86.758	79	Q0PAB4	Cj0776c
0	0	0	1.42963e-05	5.68163e-06	0	0	0	0	2	5.2	47.732	0.0012804	4.7942	2	Q0PA99	Cj0791c
3.37792e-05	0	0	4.65364e-05	4.74598e-05	6.6638e-05	5.46824e-05	3.50587e-05	7.62657e-05	7	33.5	27.485	0	22.231	16	Q0PA94	Cj0796c
0	2.73395e-05	2.62133e-05	3.82438e-05	5.08308e-05	8.46547e-05	0	0	0	14	26.3	70.834	0	53.274	29	Q0PA90	Cj0800c
0	0	0	0	0	0	9.03224e-06	0	0	1	3.5	53.926	0	9.3747	1	Q0PA89	Cj0801
0.000355917	0.000228401	0.000291157	0.000323515	0.00020537	0.000219403	0	0	0	14	41.1	48.043	0	63.338	42	Q0PA85	Cj0805
0.000137071	8.69102e-05	6.87767e-05	0.000599166	0.000583796	0.000606772	0.000441465	0.00057405	0.000565751	12	64.9	28.136	0	133.62	49	Q0PA83	Cj0807
0	0	0	0	0	0	4.78941e-06	0	4.17285e-05	2	7.6	39.619	0	7.6544	3	Q0PA64	Cj0826
0	0	0	3.01229e-05	2.55962e-05	2.41686e-05	4.21441e-05	2.04397e-05	0	3	6.8	62.68	0	36.849	6	Q0PA58	Cj0832c
0	0	0	0	1.66716e-05	8.59461e-06	0.00014731	0.000124062	0.000147755	9	39.4	27.975	0	63.518	16	Q0PA57	Cj0833c
0	0	0	0.000102435	8.32106e-05	7.64806e-05	0.000225051	0.000191078	0.00021988	20	44.7	63.326	0	150.28	59	Q0PA47	Cj0843c
0	0	0	0	0	0	0.000202658	0.000176021	0	1	10.8	10.582	0.0094675	3.0094	2	Q0PA46	Cj0844c
0	0	0	0	0	0	4.95644e-05	8.0454e-05	8.20808e-05	5	16.6	42.848	0	22.255	9	Q9PP77	Cj0846
0	0	0	0	0	0	1.72257e-06	3.4851e-06	4.85918e-06	4	7	81.843	0	10.718	8	Q0PA41	Cj0849c
0	0	0	5.26285e-05	0.00011716	7.75137e-05	7.92634e-06	8.82898e-06	9.72984e-06	1	6.6	20.04	0.0025	4.1922	6	Q0PA39	Cj0851c
0	0	0	0	0	0	4.05269e-06	3.41227e-06	3.88012e-06	1	4.9	39.979	0.001269	4.5134	3	Q0PA16	Cj0881c
0.000302272	0.000196952	0.000231118	0.000173514	0.000170593	0.000197833	4.2887e-05	5.27298e-05	9.81526e-05	21	39.8	73.914	0	120.42	67	Q0PA10	Cj0888c
0	0	0	7.37469e-06	1.16044e-05	2.19723e-05	0	0	0	3	6.8	49.655	0	5.6223	2	Q0PA09	Cj0889c
0	0	0	8.99269e-05	6.15711e-05	4.33837e-05	0	0	0	4	24.1	19.136	0	7.3197	2	Q0PA06	Cj0892c
0	0	0	8.13163e-05	3.03748e-05	5.53208e-05	0.000109001	0.000104953	0.000118953	4	19.4	27.789	0	26.536	12	Q0P9Z7	Cj0901
0	0	0	0	0	2.49202e-05	7.17683e-05	7.81578e-05	0.000100927	4	11.7	53.008	0	31.931	10	Q0P9Z5	Cj0903c
0	0	0	0	9.23846e-06	8.2289e-06	0	0	0	2	5.5	37.737	0.0036408	3.4773	3	Q0P9Z2	Cj0906c
0	0	0	3.1845e-05	3.93898e-05	3.08397e-05	1.33961e-05	1.95539e-05	0	3	26.3	18.146	0	18.452	5	Q0P9Z1	Cj0908
0.00106758	0	0.00174305	0.00135324	0.00115517	0.00132894	0.00105588	0.000732078	0.00119896	8	54.7	15.742	0	46.3	40	Q0P9Z0	Cj0909
0	8.64955e-05	0	5.54087e-05	9.28851e-05	0.000111026	0	0	0	4	36.7	17.445	0	16.022	10	Q0P9Y9	Cj0910
0	0	0	0	0	0	0.000150192	0.000190344	0.00020005	4	24.2	24.443	0	20.327	12	Q0P9Y0	Cj0919c
0	0	0	0	0	0	0.000241013	0.000249718	0.000322283	5	25.6	28.014	0	37.835	12	Q0P9X9	Cj0920c
0.000152984	0.000125043	0.000137746	0.000396649	0.000151586	0.000144247	6.27807e-05	7.39732e-05	6.71393e-05	3	22.7	13.075	0	11.675	12	Q0P9X3	Cj0926
0	0	0	0.000182929	0.00019704	4.1754e-05	0.000134368	0.000120417	0.000167271	3	15.7	23.425	0	13.317	10	Q0P9X1	Cj0928
0	0	0	0	0	0	1.92413e-05	0	9.38203e-06	1	2.9	50.395	0	6.8942	2	Q0P9W5	Cj0934c
0	0	0	0	0	0	0	1.30982e-05	0	1	2	48.807	0.0072289	3.3133	2	Q0P9W4	Cj0935c
0	0	0	0	0	3.02405e-05	1.11515e-05	0	9.37998e-06	2	6.9	33.214	0	6.7936	3	Q0P9W2	Cj0937
0	0	0	0	8.4088e-06	0	6.00182e-05	5.83379e-05	0	2	11.1	14.714	0.0071942	3.2262	1	Q0P9W0	Cj0939c
0	0	0	0	0	0	5.90607e-05	0.000103447	6.04379e-05	7	25.2	45.029	0	38.452	13	Q0P9V8	Cj0941c
0	0	2.7677e-05	0	0	0	2.16204e-05	0	0	2	9	27.977	0.0094007	2.8818	1	Q0P9V5	Cj0944c
0	0	4.50501e-05	6.19201e-05	9.32237e-05	6.37945e-05	0	0	0	7	22.3	52.45	0	31.208	14	Q0P9V3	Cj0946
0	0	0	0	0	0	2.72017e-06	5.23239e-06	0	2	8.3	37.967	0	7.2378	1	Q0P9V0	Cj0949c
0.00137809	0.00148066	0.00148388	0.00305365	0.0028205	0.00305943	0.00281967	0.00274412	0.00222565	7	60.4	16.162	0	114.14	75	Q0P9U9	Cj0950c
0	0	0	1.07275e-05	0	4.93548e-06	9.43128e-06	2.31669e-05	0	3	12.5	29.572	0	11.025	5	Q0P9U5	Cj0954c
0	0	0	2.28321e-05	2.75125e-05	0	7.54765e-05	8.04414e-05	0.000101098	8	31.2	31.893	0	49.354	14	Q0P9U2	Cj0957c
0.000354293	0.000131825	0.000191788	0.000584674	0.000690228	0.000755792	4.98545e-06	0	4.994e-06	17	59.6	45.029	0	139.48	48	Q0P9T5	Cj0964
0	0	0	0.00016223	0.000146398	9.87923e-05	0	0	0	7	62.1	14.584	0	22.72	8	Q0P9T4	Cj0965c
0	0	0	0.000119656	0.000126516	0.000149777	0.000158717	0.000155582	0.000131608	21	65.9	42.164	0	224.14	61	P45492	Cj0983
0	0	0	0	0	0	0.000157752	0.000392627	0.000255071	3	36.8	8.1887	0	13.816	6	Q0P9R3	Cj0989
0.000123231	0.000149047	4.0461e-05	0.000115992	7.46785e-05	8.75189e-05	5.2548e-05	7.09179e-05	6.6199e-05	16	36.3	48.117	0	50.351	56	Q0P9R1	Cj0991c
0	0	0	0	0	0	1.02044e-05	5.32474e-06	2.2398e-05	8	21.5	52.407	0	22.569	9	Q0P9R0	Cj0992c
0.00899918	0.0100186	0.0140994	0.00928168	0.00812734	0.0113927	0.0137137	0.0121428	0.0158688	14	66.3	20.549	0	217.17	118	Q0P9Q4	Cj0998c
0	0	0	0	0	0	3.03855e-05	0.000142043	7.41474e-06	2	20.5	34.176	0	5.3314	4	Q0P9Q2	Cj1000
0.00419025	0.00362882	0.00448628	0.00174958	0.00183627	0.00166608	8.09173e-05	6.85214e-05	8.15205e-05	35	64.3	61.282	0	321.93	208	Q0P9P7	Cj1005c
0	0	0	8.12854e-06	0	1.15939e-05	4.25963e-06	1.44251e-05	5.27369e-06	3	8.2	47.162	0	9.8778	6	Q0P9P6	Cj1006c
0.00133422	0.000560641	0.000631246	2.19409e-05	1.84113e-05	1.35665e-05	0	0	0	9	22.8	60.86	0	62.215	25	Q0P9P5	Cj1007c
0	0	0	2.83783e-05	1.26139e-05	2.25485e-05	0.00032699	0.000297041	0.000420572	21	49.6	54.516	0	223.57	52	Q0P9P3	Cj1009c
0.000444093	6.87563e-05	6.5397e-05	0.000143864	0.000234475	0.000218961	0	0	0	7	28.6	29.88	0	30.174	15	Q0P9P1	Cj1011
9.78734e-05	3.77438e-05	7.44007e-05	0.000515987	0.000473773	0.000476554	9.98062e-05	7.77751e-05	0.000106004	30	32	123.47	0	186.94	126	Q0P9N9	Cj1013c
0	0	0	0.00445301	0.00340933	0.0036005	0	0	0	4	14.9	19.09	0	34.391	26	Q0P9N0	Cj1022c
0.000988066	0.000241843	0.000541664	0.00164878	0.00154901	0.00157019	0	0	0	16	64.7	31.739	0	112.68	59	Q0P9L1	Cj1041c
2.58967e-05	3.52934e-05	3.1165e-05	2.39717e-05	1.45082e-05	3.45587e-05	2.86909e-06	0	0	3	10.1	35.01	0	8.0635	9	Q0P9L0	Cj1042c
0	0	0	0	0	0	0.000116601	7.32392e-05	0.000236724	2	22.4	13.483	0	19.506	4	Q0P9J9	Cj1053c
0	0	0	1.86942e-05	2.45313e-05	1.75423e-05	0.000207639	0.000217792	0.000218561	17	30.9	75.986	0	138.37	55	Q0P9J7	Cj1055c
0.00114066	0.000230557	0.00172746	0.00108535	0.000542725	0.000936864	1.76549e-05	8.68908e-06	1.39213e-05	11	47.7	30.11	0	84.398	38	Q0P9J6	Cj1056c
7.55856e-05	7.71607e-05	8.85466e-05	0	0	0	5.76489e-06	2.21035e-06	5.3522e-06	3	6.8	40.96	0	5.1676	5	Q9PNM6	Cj1068
0	0	0	5.00988e-05	0	1.57672e-05	0	1.51046e-05	1.18946e-05	4	12.5	34.645	0	10.638	5	Q0P9I5	Cj1069
0	0	0	2.36968e-05	1.23805e-05	2.11319e-05	0	0	0	2	7.9	25.526	0.0012547	4.3224	5	Q0P9I0	Cj1074c
0	0	0	0	0	0	0.000222518	8.79071e-05	0.000131738	7	41.1	29.396	0	60.74	16	Q0P9H0	Cj1084c
0	0	0	4.59905e-05	5.13932e-05	6.7932e-05	0	0	0	1	16	13.803	0	11.628	3	Q0P9G8	Cj1086c
0.000192816	0.00010135	9.56862e-05	0.000139916	7.20906e-05	0.000111742	0	0	0	9	31.7	34.352	0	29.556	26	Q0P9G7	Cj1087c
0	0	0	7.10596e-06	1.19288e-05	1.18578e-05	0.000144423	9.76063e-05	0.000129353	20	49.2	54.848	0	199.66	39	Q0P9G5	Cj1089c
0	0	0	4.26364e-05	1.5655e-05	0	0.000297325	0.000240164	0.000285349	8	52.9	19.005	0	62.797	25	Q0P9G4	Cj1090c
7.70546e-05	6.89882e-05	0	7.07332e-05	0.000120016	0.000138449	0.000667475	0.000175356	0.000228777	4	43.3	10.172	0	23.311	14	Q0P9G0	Cj1094c
7.52189e-06	0	2.86307e-05	0.000100164	7.08275e-05	0.000125433	2.05795e-05	3.84503e-05	1.06243e-05	16	30.4	67.432	0	81.556	38	Q0P9F5	Cj1099
0.000104089	0	5.46709e-05	0.000436268	0.000284865	0.000400288	0.000870867	0.000717963	0.000868367	10	58	22.965	0	161.27	52	Q0P9E8	Cj1106
0.013513	0.0120406	0.0134455	0.0119462	0.0121223	0.0120755	0.00472988	0.00419943	0.00477096	30	78.1	48.35	0	323.31	341	Q0P9E4	Cj1110c
0	0	0	0	0	0	0.000265073	0.000286043	0.000282199	5	26	23.091	0	31.944	19	Q0P9E3	Cj1111c
0	0	0	7.36287e-05	9.40422e-05	0.000104051	0.000341587	0.000346911	0.000490339	9	49.8	23.235	0	55.443	33	Q0P9D9	Cj1115c
0	0	0	1.66761e-05	3.84742e-05	1.84144e-05	0	0	0	5	9.7	60.49	0	18.88	5	Q0P9B9	Cj1135
0.000106674	2.06808e-05	2.60683e-05	0.000251775	0.000248069	0.00014816	4.40271e-05	5.91623e-05	7.13526e-05	8	37.2	45.608	0	55.402	35	Q0P9B8	Cj1136
0.000414695	0	0	9.79916e-05	0.000109349	4.93987e-05	0	1.9552e-05	2.26836e-06	9	31.4	46.437	0	24.434	15	Q0P9B6	Cj1138;Cj1440c
0	0	0	0	0	0	0.000115925	4.61506e-05	4.27262e-05	3	21	10.838	0	9.8468	5	Q0P9A3	Cj1153
0	0	0	0	0	0	0	2.77793e-05	0	1	17.6	7.9833	0.0012563	4.3435	1	Q0P9A2	Cj1154c
0	0	0	0	5.46612e-06	2.74538e-06	5.90955e-06	2.85077e-06	4.30767e-06	2	2.9	77.888	0	6.0371	6	Q0P995	Cj1161c
0	0	0	0	0	2.65111e-05	4.8429e-05	3.83355e-05	3.76511e-05	3	13.3	35.848	0	22.297	7	Q0P993	Cj1163c
0	0	0	0.000110809	0	0	6.41714e-06	0	0	2	19.5	18.268	0.0024845	4.0176	2	Q0P991	Cj1165c
8.50389e-05	0	0.000116095	0.00015638	0.000119253	0	0	0	0	2	8.1	29.205	0	7.2503	3	Q0P990	Cj1166c
7.13943e-06	0	0	0	0	1.27065e-05	3.40596e-06	0	0	3	19.9	23.642	0	9.2327	2	Q0P976	Cj1180c
0	0	0	0	0	0	3.19489e-05	5.11853e-05	7.80629e-05	4	32.3	18.99	0	11.161	3	Q0P965	Cj1191c
0	0	0	7.7979e-05	0.000107632	7.64754e-05	7.14336e-05	5.94923e-05	9.15038e-05	5	9.1	55.319	0	38.079	14	Q0P962	Cj1194
0.00138527	0.00150671	0.000953257	0.00181978	0.00171388	0.00139441	0	0	1.38339e-05	8	51.4	20.959	0	64.062	39	Q0P949	Cj1207c
0	0	0	0	0	0	9.02239e-06	1.91887e-05	4.57007e-05	3	19.7	25.268	0	10.258	3	Q0P948	Cj1208
0	0	0	2.48744e-05	1.73322e-05	1.09466e-05	0	0	0	3	14.5	27.308	0	7.8068	3	Q0P942	Cj1214c
0.00538121	0.00212232	0.00395668	0.00327708	0.00304219	0.00331718	0	0	0	25	73.1	43.826	0	240.99	130	Q0P941	Cj1215
0.000581463	0.000441011	0.000614142	0.000958952	0.000949578	0.000941874	0.000123565	0.000120079	0.000126353	49	69.4	92.232	0	323.31	220	Q0P937	Cj1219c
0	0	0	0	0	0	3.58087e-05	1.43549e-05	0	3	16.6	23.632	0	5.4991	2	Q0P932	Cj1224
0	0	0	2.99709e-05	5.83384e-05	4.87014e-05	4.25477e-05	1.6343e-05	0	7	21	48.526	0	35.63	13	Q0P930	Cj1226c
0	6.63284e-05	0	0.000151408	0.000123669	0.000250307	0.000462723	0.000360462	0.000387472	14	60.4	30.659	0	73.352	35	Q0P921	Cj1235
7.76762e-05	0.000109987	0	0.000128427	0.000106375	0.000160877	4.91332e-06	1.22714e-05	8.52378e-06	12	36.7	36.799	0	33.858	23	Q0P919	Cj1237c
0	0	0	0	0	0	1.59774e-05	1.36447e-05	2.40475e-05	2	16.5	23.004	0	13.434	4	Q0P916	Cj1240c
0	0	0	3.92625e-05	2.75016e-05	2.19628e-05	0	1.01201e-05	0	3	8	43.846	0	6.2775	4	Q0P915	Cj1241
0	0	0	5.7747e-05	4.16303e-05	6.9887e-05	1.23204e-05	7.47072e-06	9.90341e-06	11	27.9	46.857	0	32.111	23	Q0P911	Cj1245c
1.90296e-05	0	1.58228e-05	8.82892e-05	7.20906e-05	0.000117506	0.000163049	0.000171184	0.000137273	24	56.2	56.833	0	104.22	55	Q0P907	Cj1249
0	0	0	3.59167e-05	2.43152e-05	1.98336e-05	0.000162983	0.00014944	0.000266503	10	43.6	25.488	0	63.804	23	Q0P900	Cj1256c
0	0	0	4.28558e-05	6.44063e-05	4.13795e-05	0.000101381	8.33336e-05	0.000100517	13	44.9	39.393	0	59.857	26	Q0P8Y6	Cj1270c
0	0	0	0	3.95429e-06	3.00494e-06	4.31962e-05	3.70343e-05	4.07691e-05	5	13.9	45.09	0	17.338	11	Q0P8Y1	Cj1275c
0.000331278	0.000144185	0.000400659	0.000249875	0.000265539	0.000286547	0.000121662	0.000171002	0.000148746	6	23.9	31.507	0	48.37	27	Q0P8Y0	Cj1276c
0.00101896	0.000802617	0.000748164	0.000108898	0.000127697	0.000133953	2.09372e-05	1.19734e-05	4.39965e-05	13	59.7	24.954	0	54.306	43	Q0P8X9	Cj1277c
0.00155382	0.000487343	0.000968683	0.00259184	0.00245969	0.002999	1.5048e-05	3.16182e-05	2.66175e-05	20	64	46.124	0	218.54	118	Q0P8X7	Cj1279c
0	0	0	0	0	0	2.46086e-05	6.08687e-05	5.13791e-05	6	28.4	31.001	0	41.884	8	Q0P8W8	Cj1289
0	0	0	0	0	0	0	3.21935e-06	0	1	2.9	60.23	0.0060386	3.3977	1	Q0P8V5	Cj1302
0	0	0	0	0	0	0.0001036	8.94442e-05	0.000107056	6	21.4	36.598	0	38.255	15	Q0P8T8	Cj1319
3.03896e-05	7.16531e-05	8.38255e-05	4.93729e-05	3.86244e-05	2.98169e-05	6.98059e-05	3.04845e-05	4.6138e-05	7	25.3	43.483	0	53.401	20	Q0P8T7	Cj1320
2.4424e-05	3.3179e-05	2.44498e-05	1.48282e-05	1.84148e-05	0	0	0	0	4	15.8	43.628	0	9.1525	8	Q0P8T3	Cj1324
0	0	0	0	8.5987e-06	8.85882e-06	0	0	1.38031e-05	2	5.6	38.838	0.0024722	3.9135	2	Q0P8S9	Cj1329
0	0	0	0	0	0	3.20959e-05	1.12136e-05	3.07714e-05	8	20	51.584	0	40.984	9	Q0P8R0	Cj1349c
0	0	0	0.000458695	0.000363515	0.000507598	7.18602e-05	5.37644e-05	5.64042e-05	4	29.3	20.568	0	21.424	14	Q0P8Q3	Cj1356c
0	0	0	0	2.17903e-06	0	3.5029e-05	5.54909e-05	5.04655e-05	15	21.9	116.3	0	106.6	32	Q0P8P4	Cj1365c
5.03581e-05	5.83786e-05	0.000150466	0.000232038	0.000252729	0.000201244	0.000193758	0.000202296	0.000206664	34	43.6	91.63	0	212.62	125	Q0P8P2	Cj1367c
0	0	0	0	8.92491e-06	0	2.82945e-05	3.26458e-05	1.31957e-05	4	17.2	26.525	0	15.128	4	Q0P8N8	Cj1371
0	0	0	2.39396e-05	1.74538e-05	1.74289e-06	2.03104e-06	4.55628e-06	6.22624e-06	7	11.2	93.509	0	29.239	15	Q0P8N6	Cj1373
0	0	0	1.05299e-05	0	8.97452e-06	1.50448e-05	1.22601e-05	1.53037e-05	1	4.8	31.055	0	14.878	4	Q0P8N3	Cj1376
0	0	0	0	0	0	5.17998e-05	3.84766e-05	2.43072e-05	6	11.9	63.066	0	63.926	13	Q0P8N2	Cj1377c
0.00496618	0.00410951	0.00383652	0.00559715	0.00525031	0.00641923	0.000808977	0.00100404	0.00100086	16	65.3	26.596	0	246.44	135	Q0P8M9	Cj1380
0	0	0	0	0	0	5.79417e-05	2.57184e-05	0	2	6.9	24.683	0.00369	3.7787	2	Q0P8M2	Cj1387c
0	0	0	0.000331732	0.000237013	0.000234106	0	0	0	2	12.9	16.211	0.0012771	4.6913	4	Q0P8K4	Cj1410c
0.000917137	0.000332914	0.000852967	0.000586391	0.000425077	0.000516302	0.000706591	0.000785405	0.000977084	22	49.4	52.608	0	198.37	114	Q0P8K3	Cj1411c
0	0	3.37599e-05	2.9003e-05	4.29905e-05	7.72657e-05	9.40568e-06	0	1.63383e-05	8	22.8	44.198	0	16.657	10	Q0P8K2	Cj1412c
0	0	0	5.99053e-06	2.8414e-06	6.62067e-06	1.01289e-05	6.69467e-06	1.21105e-05	7	10.4	90.323	0	18.805	10	Q0P8J6	Cj1418c
0	0	0	6.82486e-05	1.51539e-05	4.18522e-05	0.000481888	0.000499807	0.000669794	10	47.5	29.57	0	95.38	26	Q0P8J4	Cj1420c
1.4674e-05	0	0	8.90996e-06	1.36918e-05	0	0	0	0	3	5.6	73.438	0	6.3424	5	Q0P8J3;Q0P8J2	Cj1421c;Cj1422c
0	0	0	3.43128e-06	2.90408e-06	1.67148e-05	5.36815e-05	4.2308e-05	9.30071e-06	6	24.4	33.261	0	31.97	15	Q0P8I8	Cj1426c
1.85667e-05	5.09845e-05	4.8471e-05	9.19951e-05	0.000120245	8.48071e-05	0.0011649	0.00100147	0.00124802	21	74.8	35.602	0	221.4	87	Q0P8I7	Cj1427c
0	0	0	0	1.28032e-05	0	0.00234712	0.00244003	0.00279992	21	72.7	35.757	0	323.31	91	Q0P8I5	Cj1429c
0.00168112	0.00160956	0.00126856	0.000978621	0.000918046	0.000960133	0	0	0	54	56.3	121.79	0	323.31	224	Q0P8I2	Cj1432c
0.00197044	0.00211364	0.00225727	0.000460749	0.000428522	0.000603363	0	0	0	16	59.5	43.596	0	78.036	70	Q0P8I1	Cj1433c
0.00150856	0.00220005	0.00195198	0.000299794	0.000305397	0.000292875	5.31952e-06	1.0664e-05	4.13028e-06	12	64.7	52.891	0	69.102	61	Q0P8I0	Cj1434c
0.000186134	0.00013871	0.000137465	0	0	0	0	0	0	3	20.9	24.69	0.0012658	4.4315	6	Q0P8H9	Cj1435c
1.29558e-05	0	1.6939e-05	0	0	0	0.000683751	0.000742995	0.00077482	23	73.6	45.224	0	217.83	65	Q0P8H8	Cj1436c
0.0076448	0.00405445	0.0057662	0.00192795	0.00170996	0.00163814	8.37592e-05	9.92374e-05	0.000124761	29	63	92.501	0	323.31	276	Q0P8H6	Cj1438c
0.000278949	0.000165165	0.000151278	0.000221438	0.000198377	0.000211087	0	0	0	15	33.6	65.102	0	81.69	41	Q0P8H2	Cj1442c
0	0	0	0	0	0	0	0.000220533	0	2	22.2	15.64	0	7.5291	1	Q9PML1	Cj1449c
0.0225061	0.0166258	0.021476	0	0	0	0	0	0	23	60.2	42.358	0	229.62	72	Q0P8F6	Cj1459
0.000243904	0.000104615	0.000201899	0.000790821	0.000615446	0.000801583	0.00276454	0.00270955	0.00326082	70	71.5	131.36	0	323.31	421	Q0P8E1	Cj1476c
0	0	0	0	0	0	2.99543e-05	2.74424e-05	2.79131e-05	17	21.8	108.14	0	83.822	23	Q0P8D6	Cj1481c
0	0	0	0	0	0	2.76231e-05	1.49665e-05	1.87798e-05	11	14.1	93.64	0	37.271	13	Q0P8D5	Cj1482c
0	0	2.7061e-05	0.000114369	0.000114439	0.000155882	0.000488234	0.000611492	0.000802563	7	43.9	20.255	0	87.919	22	Q0P8D4	Cj1483c
2.59051e-05	0	0	9.33177e-05	7.52261e-05	8.47322e-05	8.43696e-05	5.62055e-05	5.24116e-05	8	47	22.387	0	35.574	28	Q0P8D3	Cj1484c
0	0	0	0.00016095	0	0.000159377	0.000534662	0.00034304	0.000394079	1	17.8	8.1966	0	10.399	8	Q0P8D1	Cj1486c
0	4.60327e-05	0	3.81228e-05	2.88271e-05	1.24015e-05	1.22548e-06	9.07742e-07	1.09598e-06	6	18.6	46.884	0	14.044	13	Q0P8C5	Cj1492c
0.00184697	0.00058394	0.000673607	0.00124558	0.00135519	0.00121543	0.00407954	0.00364339	0.00364314	40	65.6	77.267	0	323.31	251	Q0P8B2	Cj1506c
0	0	0	8.77518e-05	0.000244103	0.000104792	8.20593e-05	0.000144408	0.00042049	11	46.9	28.337	0	50.315	33	Q0P8B1	Cj1507c
0	0	0	0	0	0	0.000720374	0.000550881	0.00050786	2	27	7.1632	0	10.085	6	Q0P8A6	Cj1513c
0	0	0	0	0	0	0	0	2.12999e-05	2	9.7	27.945	0.0012531	4.2946	1	Q0P8A5	Cj1514c
0	0	0	0	0	0	1.80382e-05	2.58019e-05	8.33586e-06	3	9.2	43.116	0	8.9534	5	Q0P8A4	Cj1515c
0.0145107	0.0110161	0.0138038	0.00438013	0.00317174	0.00351088	0	8.62634e-07	0	28	60.6	59.076	0	243.59	162	Q0P8A3	Cj1516
0	0	0	1.06734e-05	0	0	3.65332e-06	0	0	3	11.5	28.786	0	5.1806	3	Q0P893	Cj1532
0.000360088	0.000104492	0.000104274	0.000243327	0.000226723	0.000319089	4.7035e-05	7.15265e-05	8.07757e-05	10	46.8	29.801	0	55.179	30	Q0P885	Cj1540
0.000376542	0.000388745	0.00043909	0.000468628	0.000456256	0.000397163	0.000363678	0.000366058	0.000281454	11	43.1	28.084	0	108.82	59	Q9PMC8	Cj1541
0	0	0	0	0	0	0	8.2198e-06	9.72028e-06	1	4.7	35.556	0	6.5517	0	Q0P882	Cj1543
0	0	0	0	0	0	0.000105195	8.77565e-05	9.82072e-05	5	19.6	38.961	0	29.203	11	Q0P877	Cj1548c
0.005478	0.00656471	0.0067836	4.249e-05	3.31011e-05	4.21518e-05	0	0	0	2	40	8.7731	0	24.199	6	Q0P853	Cj1575c
7.03714e-06	2.24122e-05	2.22122e-05	0.000171795	8.10025e-05	0.0001031	0.000114901	9.58183e-05	0.000104583	35	42.6	103.91	0	194.96	99	Q0P843	Cj1585c
0	0	0	0	0	0	9.95371e-06	1.47376e-05	3.74612e-06	4	9.9	62.539	0	10.652	3	Q0P841	Cj1587c
0	0	0	0	0	0	6.43683e-05	1.97722e-05	3.06717e-05	8	26.1	37.194	0	25.623	8	Q0P826	Cj1602
0	0	0	0	4.7133e-06	0	6.61043e-05	7.58365e-05	4.2677e-05	7	26.8	34.252	0	64.355	10	Q0P820	Cj1608
0	0	0	0	0	3.85309e-06	2.07488e-05	1.17067e-05	1.28485e-05	6	16.3	44.401	0	16.534	7	Q0P819	Cj1609
4.60519e-05	9.97893e-05	7.28515e-05	0.00111428	0.00123902	0.00122819	0	0	0	15	67.6	28.334	0	159.64	51	Q0P807	Cj1621
0	0	0	0	0	3.83836e-05	0	7.9149e-05	0	2	20.8	20.502	0	5.6095	2	Q0P805	Cj1623
0.000563992	0.000485924	0.000893618	5.43929e-05	0.000136255	0.000102269	8.28272e-05	6.01849e-05	6.78308e-05	11	34.8	39.159	0	51.29	36	Q0P7Z1	Cj1637c
0	0	0	0	0	0	0.000595004	0.000489186	0.00062768	14	47	41.375	0	148.62	45	Q0P7Y5	Cj1643
0	0	0	2.43516e-05	1.41699e-05	1.54255e-05	0	0	0	2	9.5	22.98	0.0012594	4.3865	4	Q0P7X9	Cj1649
0	0	0	1.66609e-05	1.18358e-05	1.9743e-05	0	0	0	2	11.2	17.229	0.0012706	4.6202	3	Q0P7X5	Cj1653c
0	0	0	0	4.97444e-06	0	1.05647e-06	0	0	2	5.1	54.004	0.0094229	2.9143	0	Q0P7W9	Cj1660
0	0	0	0	0	0	0.000234784	0.000196706	0.00022208	19	35.8	69.439	0	152.83	48	Q0P7V1	Cj1679
0	0	0.000183874	0.000131032	5.6145e-05	0.000107961	0	0	0	7	37.9	29.369	0	27.888	15	Q0P7S2	Cj1709c
5.7899e-05	0.000141233	0.000173482	0.000373209	0.000292605	0.000292229	0.000680273	0.000595613	0.000537769	12	50.7	23.831	0	47.695	58	Q0P7R1	Cj1720
0	0	0	0	0	0	0	1.80262e-05	1.89274e-05	3	13.1	24.029	0	7.5966	4	Q0P7R0	Cj1721c
3.14628e-05	9.58834e-05	0	0.000536922	0.000386597	0.000424204	0.00235808	0.00204711	0.00246188	21	73.1	30.91	0	323.31	117	Q0P9S0	cjaA
0	0	0	9.52283e-06	1.00693e-05	7.7976e-06	1.6339e-05	1.85607e-05	2.13019e-05	1	2.7	46.932	0.0024876	4.0914	6	Q0P9S1	cjaB
0.000156549	7.38706e-05	7.13121e-05	0.000188011	0.000117749	0.000189152	0.000351701	0.00028066	0.000310263	32	55.1	80.414	0	277.24	112	Q0P9E6	clpA
0	0	0	1.46109e-05	1.77777e-05	2.47275e-05	0.000644819	0.00051359	0.000628685	49	65.8	95.543	0	323.31	145	Q9PI02	clpB
0	0	4.22354e-05	2.73419e-05	6.80482e-05	2.52487e-05	0.000125586	0.000107625	0.000165433	6	26.3	21.65	0	13.043	14	P54413	clpP
0	0	0	0	0	0	7.22933e-06	1.25217e-05	1.61305e-05	4	10.3	47.049	0	15.465	4	Q9PIM0	clpX
0.000625813	0.00016541	0.000225077	0.000712707	0.000678068	0.000638927	9.42537e-05	8.40362e-05	9.26313e-05	18	64	40.118	0	157.18	81	Q0PBE3	cmeA
0.00067537	0.000275132	0.000252867	0.00284289	0.0030316	0.00306666	0	0	0	32	41.1	113.97	0	323.31	191	Q0PBE4	cmeB
0	0	0	0	0	0	0.000140839	0.000159283	0.000141468	15	38.9	48.97	0	95.413	31	Q0P9M1	cmeD
0	0	0	1.96999e-05	3.1105e-05	2.98737e-05	8.70933e-07	9.13012e-07	0	5	25.2	27.778	0	12.195	5	Q0P9M0	cmeE
0.00107253	0.00103716	0.000749495	0.000852615	0.000788445	0.000929012	1.1414e-05	0	0	35	41.3	111.68	0	323.31	147	Q0P9L9	cmeF
0	0	0	1.34724e-05	8.41999e-06	1.41897e-05	0.000265093	0.000233921	0.000296378	6	33.8	24.231	0	40.967	17	Q0PBE2	cmeR
0	0	0	0	1.16388e-05	8.78263e-06	1.92616e-05	1.66278e-05	0	2	15.2	17.816	0	6.1801	3	Q9PPF2	coaD
0	0	0	0	1.95192e-05	1.34728e-05	0	0	0	1	5	23.048	0.0036946	3.8345	2	Q9PMD9	coaE
0	0	0	0	0	0	0.000542203	0.0007179	0.000716533	15	42.2	38.161	0	92.122	42	Q9PPI1	corA
0	0	0	0	0	0	1.4479e-05	0.000145964	0.000100572	3	46.7	8.4409	0.0012821	4.8145	3	Q0P9F1	csrA
5.28219e-05	6.36472e-05	8.85748e-05	0	0	0	0	0	0	2	5.4	35.127	0.0012516	4.2775	1	Q0P9B4	cstIII
0.000228608	0.000137535	7.10783e-05	0.00136382	0.00135817	0.00142909	0.00021331	9.86602e-05	0.000218971	10	22.9	58.235	0	84.79	75	Q0PC54	cydA
0	8.01902e-05	0.000105541	0.00113488	0.0010054	0.00123049	9.73647e-05	3.60851e-05	9.51733e-05	5	12.3	41.93	0	20.274	21	Q0PC53	cydB
0	0	0	0	0	0	0	4.39485e-05	3.60146e-05	2	11.8	19.884	0	5.9632	4	Q0P8J9	cysC
0	0	0	9.96152e-05	0.000130935	0.000172515	0.000460334	0.000418243	0.000632136	8	48.1	23.483	0	92.602	39	Q0PAC7	cysE
0	0	0	0	0	0	0.000184898	0.000121195	0.000193709	10	42.5	32.384	0	42.465	12	P71128	cysM
0	0	0	0	8.69438e-06	0	0	5.74339e-06	4.56248e-06	3	11.5	53.512	0	19.146	3	Q9PPB8	cysS
0	0	0	0	0	0	9.43522e-05	0.000102581	9.67928e-05	6	39.3	32.67	0	59.931	14	Q9PPB4	dapA
0.00148588	0.000896415	0.000669548	0.000380947	0.000363456	0.00025429	3.91132e-06	0	0	12	52.3	33.335	0	88.266	42	Q0PB32	dapA
0	3.09349e-05	5.19103e-05	0.000133903	7.38571e-05	9.03728e-05	0.000277662	0.000292474	0.000298298	12	64.9	26.696	0	152.73	32	Q9PIT2	dapB
0	0	0	0	0	0	0.000255163	0.000136622	0.0002371	9	37.6	42.36	0	111.15	22	Q0P823	dapD
0	0	0	0	0	0	0.000186827	6.24867e-05	0.00012459	4	29	20.699	0	31.466	8	Q9PN07	dcd
0	0	0	0.000139319	0.000139786	0.000158085	0.000108745	9.06738e-05	0.000232371	8	13.7	51.041	0	33.325	24	Q0PAK3	dcuB
0.00110837	0.000519825	0.000369394	0.00136137	0.00131062	0.00140735	0.00244065	0.00205087	0.00204396	23	59	39.908	0	245.79	125	Q9PPC2	ddl
0.000135167	7.76571e-05	0.000159971	0.000312738	0.000306486	0.000387297	0.0012957	0.00131415	0.00155887	32	68.7	52.64	0	311.29	127	Q9PIB6	der
5.46782e-05	0	1.67982e-05	0	0	0	0	0	0	2	5.7	43.288	0.0012837	4.8889	2	Q0PA68	dfp
0	0	0	0	0	2.73246e-05	1.3257e-05	1.74277e-05	1.48555e-05	1	9.3	13.531	0	5.1802	3	Q0PBP8	dgkA
0	0	0	1.23258e-05	2.35412e-05	4.28336e-06	2.26961e-05	7.18213e-06	1.3361e-05	8	22.5	49.686	0	21.655	9	Q9PJB0	dnaA
0	0	0	3.20617e-06	3.95106e-06	2.22383e-06	4.20397e-06	2.80152e-06	7.29584e-06	8	6.2	137.34	0	21.259	10	Q9PPI9	dnaE
0	0	0	0	0	0	1.1838e-06	8.71919e-06	2.08291e-05	6	11.2	69.055	0	21.216	6	Q9PM37	dnaG
0	0	0	2.89833e-05	6.94055e-06	2.22843e-05	5.22599e-05	7.66145e-05	8.31878e-05	6	16.6	41.522	0	15.826	14	O85213	dnaJ
0.000186003	0.000161631	0.000164713	0.000445808	0.000385773	0.000445898	0.00211262	0.00170808	0.00187866	40	65	67.418	0	323.31	228	O69298	dnaK
0	0	0	0	0	0	0.000153513	0.000117425	0.00015452	15	44.8	40.938	0	99.885	26	Q0PCC3	dnaN
0	1.84562e-05	3.65075e-05	8.37448e-06	0	0	1.12073e-05	1.19414e-05	9.27885e-06	8	18.3	57.96	0	17.236	8	Q0P999	dnaX
0.00869082	0.00853392	0.00571662	0.0127054	0.0116023	0.0131522	1.32117e-05	0	1.89554e-05	14	85.9	17.205	0	183.93	105	Q0P891	dps
0.0015877	0.000785008	0.00189894	0.00253288	0.00225325	0.0019556	0	0	0	22	39.3	63.785	0	206.68	93	Q9PHR3	dsbD
0	0	1.76892e-05	0.000195001	0.000162803	0.000242311	0	0	0	11	29.5	56.769	0	60.327	23	Q0PCA8	dsbI
0	0	0	1.88236e-05	0	1.15967e-05	3.63606e-06	1.06465e-05	0	5	16.6	39.548	0	18.467	7	Q9PMV3	dxr
0	0	0	9.21133e-05	0.000105362	0.000111874	0.000549088	0.000482335	0.000568341	32	68.1	68.326	0	314.37	113	Q9PIH8	dxs
0	0	0	0	0	0	6.02578e-06	5.35285e-06	6.40732e-06	1	5.8	21.098	0.0048426	3.4088	3	Q9PHW3	efp
2.62747e-05	0	0	6.02571e-05	0.000663524	4.28775e-05	0	0	0	5	21.5	44.938	0	55.004	9	P42448	eno
0	0	0	0.000273138	0.000175472	0.000108136	0.00297961	0.0030467	0.00314923	7	26.6	20.446	0	75.78	27	Q0PC28	exbB3
0	0	0	0	0	0	0.000757259	0.000680697	0.000880189	6	41.1	14.592	0	55.461	23	Q0PC27	exbD3
0	0	0	0	0	0	1.89393e-05	1.30788e-05	0	3	11.9	29.75	0	9.5525	2	Q0PBQ0	exoA
0	0	0	0	0	0	0	4.12301e-06	8.23063e-07	2	8.2	42.701	0	10.725	4	Q0PB68	fabF
0	0	0	6.88113e-05	4.50485e-05	5.96623e-05	0.000331644	0.000218281	0.000435216	11	52.6	26.46	0	111.99	37	Q0PB75	fabG
0	0	0	1.02637e-05	5.64129e-06	0	3.0654e-05	1.45286e-05	1.11225e-05	4	19.5	38.729	0	29.75	8	Q0PAS0	fba
0	0	0	1.05645e-05	2.70356e-05	3.30478e-05	3.37938e-05	2.3436e-05	2.46133e-05	5	16.1	31.586	0	16.232	12	Q0PA50	fbp
0	0	0	1.15497e-05	1.12917e-05	5.32779e-06	6.8362e-05	8.86976e-05	6.0183e-05	9	37.6	39.431	0	93.016	19	Q0P8I6	fcl
1.09166e-05	3.7753e-05	0	0.000482895	0.000537485	0.00053345	0.00152305	0.00161184	0.00176714	51	66	103.95	0	323.31	308	Q0P8A7	fdhA
5.15443e-05	7.17767e-05	4.06288e-05	5.47981e-05	0.000169813	0.000167029	0.000650732	0.000646693	0.000679264	12	46	23.706	0	53.38	34	Q0P8A8	fdhB
2.92743e-05	2.8984e-05	2.7887e-05	7.3156e-05	2.82212e-05	0.000216015	0.000582068	0.000424046	0.0004901	8	22.6	35.431	0	60.316	32	Q0P8A9	fdhC
0	0	5.70298e-06	1.34125e-05	5.17936e-06	1.82398e-05	0	2.30665e-06	2.39737e-06	6	11.1	69.035	0	22.052	7	Q9PMQ9	feoB
2.34851e-05	0	2.8936e-05	6.13629e-05	6.64113e-05	2.5328e-05	0.000141509	0.000142338	0.000136186	15	36.6	48.895	0	128.04	42	Q0PAH0	ffh
0	0	0	0	0	0	4.20266e-05	4.73207e-05	2.30669e-05	6	17	59.038	0	67.093	10	P56963	flaA;flaB
0.000761045	0.00101464	0.00071691	0.0113657	0.0126758	0.0115923	6.15107e-05	0	0	9	62.9	19.486	0	157.8	105	Q46106	flgC;ftn
0.00024927	0	0	0	0	0	9.62292e-07	9.92939e-06	1.25745e-05	3	7.2	67.086	0.003672	3.6707	3	Q0P8E9	flgK
0	0	0	0	3.2636e-06	0	9.34333e-06	8.22043e-06	6.42454e-06	4	13.2	49.232	0	19.194	4	Q0P9M8	flgR
0.000102876	3.64905e-05	3.27737e-05	8.35731e-05	9.08389e-05	0.000106669	0.000168982	0.000167771	0.000262184	16	34.1	55.356	0	114.62	56	O52908	flhF
0	0	0	0	0	0	2.82866e-05	4.42748e-06	8.49576e-06	7	15.2	62.602	0	21.917	8	Q0PBJ1	fliF
0	0	0	0	0	0	1.46267e-06	1.51428e-06	0	1	3.5	50.475	0.0036364	3.4438	2	Q0PBU4	fliI
0	0	0	0	0	0	0.000118124	3.55324e-05	9.86446e-05	3	26.4	19.849	0	11.961	7	Q0P8K6	fliL
0.000282225	0	0.000129833	9.33571e-05	8.65493e-05	8.91977e-05	0	0	0	3	14.8	27.333	0	10.635	8	Q0PA70	fliP
0.000290792	0	0	0.000157925	0.000122	0	7.88631e-05	0	8.62012e-05	2	22.9	12.588	0	7.0904	4	Q0PBF3	folB
0.000121887	9.13993e-05	1.16409e-05	0	0	1.84075e-05	0	0	0	6	23.1	46.064	0	13.863	8	Q0P9G6	folC
0	0	0	0	1.05256e-05	5.18187e-06	4.32506e-06	0	3.56709e-06	4	9.5	43.6	0	6.3062	4	Q0PAT2	folP
0.000139852	5.41285e-05	9.63682e-05	0.000491083	0.000492145	0.000431512	0.000316627	0.000323058	0.00031903	35	63.8	73.788	0	323.31	172	Q0PBA1	frdA
0.00012953	0.000116872	0.000278902	0.000163907	0.00022589	0.000212425	5.21641e-05	3.74101e-05	4.63724e-05	8	40.2	27.559	0	40.528	20	Q0PBA0	frdB
0	0.000929202	0	0	0	4.83889e-05	0.000160975	8.71982e-05	8.57776e-05	4	9.2	30.028	0	7.533	4	Q0PBA2	frdC
0	0	0	0	0	0	4.20246e-05	0	0	1	12.4	20.709	0	11.736	1	Q9PIR0	frr
0	0	0	0	0	0	7.42426e-05	4.71864e-05	7.81585e-05	7	22.7	50.789	0	61.533	11	Q0PAI4	ftsA
0.00296196	0.00278227	0.00295596	0.00131913	0.0015246	0.0013893	0.000174318	0.000194115	0.000232207	37	65.3	71.048	0	323.31	217	Q0P9D8	ftsH
0	0	0	3.15664e-06	0	2.13473e-06	3.62648e-05	4.68696e-05	6.45877e-05	15	22.4	107.86	0	73.643	27	Q0PA12	ftsK
9.024e-05	0.000263089	0.000202744	0.000207292	0.000225979	0.000237727	4.61627e-05	4.44053e-05	0.000113083	11	41	32.052	0	51.062	34	Q0P950	ftsY
0.000138779	8.71012e-05	5.32267e-05	9.06416e-05	7.05066e-05	0.000108333	0.000107367	8.23737e-05	0.000108676	12	47.6	39.277	0	59.884	37	Q0PAI3	ftsZ
4.09627e-05	0.000104073	8.94387e-05	0.000475607	0.000411357	0.000374616	8.3477e-05	9.85222e-05	0.000111067	18	38.2	50.71	0	92.927	60	O69294	fumC
0	0	0	4.69867e-05	5.84915e-05	5.15708e-05	0.00102727	0.000852659	0.00100537	36	61.5	76.718	0	323.31	163	Q9PI16	fusA
0	0	0	2.61083e-05	0	2.74744e-05	0.000270764	0.000231619	0.000354946	17	54.2	36.301	0	218.27	34	Q0P8L1	gapA
0	0	0	0	0	0	2.02973e-05	1.21992e-05	3.1562e-05	6	12.1	49.284	0	23.481	6	Q9PNN2	gatA
0	0	0	0	0	0	3.12505e-05	2.49781e-05	2.36485e-05	10	26.1	52.888	0	30.125	14	Q9PN98	gatB
0	0	0	0	0	0	4.67009e-05	8.46573e-05	3.2807e-05	7	19.1	50.651	0	33.511	13	Q0P943	glcD
0.00191622	0.000807694	0.00153292	0.000248823	0.000195751	0.00029742	0	4.19391e-07	0	16	51.1	43.444	0	93.535	56	Q0P8H5	glf
0	0	0	2.2332e-05	6.63347e-05	1.00071e-05	3.15242e-05	0.000143944	3.94688e-05	8	20.4	48.797	0	22.555	16	Q9PIE2	glmM
0.000137333	6.92231e-05	5.88723e-05	0.000343241	0.000356861	0.000309585	0	0	0	16	30.4	67.188	0	84.701	37	Q9PMT4	glmS
0.00277922	0.000999211	0.00198911	0.00176722	0.00163156	0.0020425	0.000645875	0.000564031	0.000574969	19	61.3	47.906	0	228.17	137	Q9PPA2	glmU
0.0263942	0.0255745	0.0264082	0.000430134	0.000369874	0.000460438	0.000729628	0.000709054	0.000763067	28	71.4	53.899	0	323.31	196	Q0PAI0	glnA
0.000173161	5.67658e-05	4.82155e-05	0.000620242	0.000334986	0.000369993	0.000146917	0.000216568	0.000244828	16	63.3	28.913	0	124.62	71	Q0PA73	glnH
6.34791e-05	0.000177657	0.000254534	0.000128219	0.000140215	0.000259894	0.000474576	0.000379252	0.000400831	14	67.8	27.041	0	96.472	42	Q0P9Z6	glnQ
0.000196829	0.000292874	0.000258442	0	7.94127e-06	0	0	0	0	2	4.7	48.025	0.0095012	3.0725	3	Q0P7U8	gltA
2.8341e-05	0	1.99139e-06	4.34974e-06	4.19571e-06	5.75858e-06	0	0	2.73767e-06	8	5.5	166.72	0	13.315	9	Q0PCB8	gltB
0	0	0	0	0	0	5.54995e-06	9.54167e-07	0	3	5.8	53.347	0	5.0834	3	Q0PCB6	gltD
0	0	0	0	0	0	2.98815e-05	1.01935e-05	4.52292e-05	4	10.7	50.191	0	17.035	6	Q9PP78	gltX1
0	0	0	0	0	0	0.000119929	0.000126377	0.000150898	16	40.2	53.058	0	101.67	34	O52914	gltX2
0	0	3.41269e-05	1.27358e-05	0	0	0.000144935	0.000192716	0.000186322	12	39.9	45.777	0	99.409	25	P24531	glyA
0	0	0	0	2.35285e-06	2.46991e-06	0.000283778	0.000226242	0.000290658	23	44.4	76.488	0	217.85	53	Q0P922	glyS
1.99181e-05	5.69895e-05	0.000104813	0.000499525	0.000406028	0.000467644	0	0	0	7	37.6	20.085	0	21.948	18	Q9PNE6	gmhA1
0	0	0	0	0	0	1.39421e-05	0	0	1	4.5	21.653	0.0094118	2.8994	1	Q9PMN3	gmhA2
0	0	0	0	0	0	2.68421e-05	3.93229e-05	2.97253e-05	3	15.5	24.025	0	12.084	9	Q9PNB8	gmk
0	0	0	0	0	0	1.14554e-05	1.1452e-05	0	1	4.9	36.733	0.0036585	3.6347	2	Q0P9C3	gne
0	0	0	0	0	0	1.6742e-05	3.0743e-05	1.38305e-05	5	9.1	55.72	0	26.276	10	Q9PI71	gpmI
0	0	0	0	0	0	0	5.08082e-06	0	1	5.4	32.733	0	8.834	1	Q9PN99	gpsA
0.280918	0.334262	0.346249	0.000407538	0.000330246	0.000328541	3.64256e-05	1.44722e-05	3.17192e-05	58	87	57.97	0	323.31	551	O69289	groL
0	0	0.000119321	0.000636112	0.000669677	0.000442773	0.00164184	0.00189535	0.00225333	5	57	9.4579	0	56.186	31	P56970	groS
0	0	0	2.00021e-05	2.71448e-05	1.85216e-05	0.000391815	0.000403995	0.000394469	19	50.5	56.976	0	316.81	81	Q9PN49	guaA
0.001922	0.00148117	0.00145173	0.00405034	0.00356773	0.00397576	0	0	0	40	83.1	52.151	0	299.17	255	Q0P9J4	guaB
0	0	0	0.000138872	0.000171597	0.000151363	1.50448e-06	0	2.01922e-06	20	31.4	96.973	0	86.452	37	Q03470	gyrA
0	0	0	1.36413e-05	9.32502e-06	1.14293e-05	0.000166941	0.000152238	0.000172286	24	33.8	86.648	0	178.65	60	O87667	gyrB
3.1628e-05	0	2.16763e-05	2.57464e-05	1.58027e-05	1.979e-05	7.84233e-05	5.89327e-05	6.788e-05	6	20.6	38.141	0	39.021	20	Q0P8I9	hddA
0.00252938	0.0010086	0.0018735	0.00219952	0.00200685	0.00224289	5.20761e-06	1.92822e-05	3.29601e-05	33	62.2	69.606	0	323.31	165	Q0P8I3	hddC
0	0	0	9.51495e-06	0	3.32622e-05	1.98995e-05	3.36158e-05	5.36593e-05	10	23.1	48.697	0	27.721	15	Q9PHX2	hemA
0	0	0	1.59692e-05	1.07859e-05	5.65992e-06	1.27299e-05	8.34214e-06	1.3687e-06	3	10.7	36.422	0	10.582	5	Q0P9Q7	hemB
0.00133347	0.000357949	0.00030431	0.000381285	0.00023366	0.000290215	0.000368634	0.000446688	0.000543044	14	49.5	46.092	0	124.38	73	Q9PP70	hemL
0	0	3.06703e-06	0	1.08828e-05	1.44697e-05	0	0	0	4	14.9	41.702	0	6.193	3	Q0PAT7	hemN
0	0	0	1.36902e-05	2.34961e-05	9.44353e-06	0.000147061	0.000141447	9.5023e-05	12	28.8	51.821	0	56.304	31	Q0PBE7	hemN
0	0	0	0.000108518	7.46343e-05	4.52639e-05	0.000203557	0.000176291	0.000197528	9	26.7	39.579	0	60.89	31	Q9PM76	hisB
0	0	0	0	0	9.71394e-05	5.67596e-06	6.18035e-06	1.39432e-06	4	13.7	41.368	0	8.8936	6	Q9PII2	hisC
0	0	0	0	0	0	0.000180756	0.00018397	0.000174985	14	37.9	46.445	0	92.413	25	Q9PM77	hisD
0	2.97194e-05	0	0	0	0	4.60682e-06	3.39596e-06	1.0953e-05	3	11.7	33.639	0	8.5631	5	Q9PM78	hisG
0.000312743	0.000422769	0.000422743	0.000963032	0.000835787	0.00093831	0.00194664	0.00194453	0.00139063	12	46.9	28.531	0	128.14	68	Q46125	hisJ
0	0	0	8.80585e-05	0.000133935	0.000126639	0.000191572	0.000123429	0.000206733	13	26.5	47.157	0	53.577	47	Q9PPF4	hisS
0	0	0	0	0	0	0.00246585	0.00262956	0.00221199	25	83.3	36.037	0	323.31	82	Q0P9A5	hldD
0	0	0	4.02333e-05	0	2.94838e-05	1.44265e-06	8.85094e-07	0	3	14.5	51.237	0	6.5767	5	Q6TG09	hldE
0	0	0	0	0	0	0	0	0	2	4.1	45.918	0.0012739	4.6845	2	Q0PBY8	hom
0	0	0	0	0	2.57497e-06	5.30042e-05	2.34762e-05	5.36628e-05	8	21	56.789	0	56.987	10	Q0P872	hsdM
0	0	0	0	1.72625e-05	2.00994e-05	8.19675e-07	2.58219e-06	3.79183e-06	6	6.4	115.89	0	10.27	3	Q0P876	hsdR
0	0	0	0	0	0	2.43303e-05	8.73299e-05	1.73455e-05	5	16.1	43.172	0	48.09	9	Q0P874	hsdS
0	0	0	1.79069e-05	2.01018e-05	0	0.000315072	0.000297085	0.000373341	20	43.3	49.779	0	91.149	44	Q9PHL0	hslU
0	0	0	1.53586e-05	0	1.53188e-05	0.000267928	0.000241305	0.000258611	4	23.9	19.592	0	76.296	14	Q9PHK9	hslV
7.40597e-05	0	0	0.000157295	0.000166981	0.000136577	0.000599106	0.000712818	0.000779194	32	63.7	69.654	0	323.31	138	Q9PHZ3	htpG
0.00520034	0.0054105	0.0072176	0.00395045	0.00370816	0.00396001	6.44569e-05	7.63133e-05	0.000125745	26	62.3	51.006	0	308.43	158	Q0P928	htrA
0	0	2.51979e-05	2.66691e-05	2.95534e-05	2.03494e-05	0	2.267e-05	2.48354e-05	5	19.7	34.688	0	18.331	7	Q0P9C0	htrB
0.119134	0.146176	0.0844664	0.0774078	0.067218	0.073805	0.181846	0.232529	0.202284	10	75.5	10.274	0	290.07	197	Q46121	hup
0.000974907	0.000889306	0.00105532	0.0221784	0.0254625	0.0222042	5.38561e-05	5.47456e-05	6.71317e-05	21	59.9	41.438	0	323.31	233	Q0P8Y9	hydA
0	1.42356e-05	0	0	5.73286e-06	3.77302e-06	1.2808e-05	3.97922e-06	3.28938e-06	4	7.6	55.973	0	7.7743	6	Q0P8L5	hydA2
0.00591253	0.00460327	0.00470279	0.0641177	0.0592953	0.0604551	0.000418048	0.000455515	0.000473174	44	79	63.57	0	323.31	612	Q0P8Z0	hydB
0.000405493	0.000402606	0.000508039	0.0107351	0.0108251	0.00996911	0	0	0	9	24.3	26.797	0	61.308	58	Q0P8Z1	hydC
0.000119479	4.15261e-05	0.000334427	0	0	0	4.62651e-06	4.10626e-06	4.33904e-06	3	8.8	40.205	0	14.41	7	Q0PAP2	hypD
2.07954e-05	0	1.63793e-05	2.18387e-05	2.08311e-05	1.62576e-05	2.80812e-06	1.51071e-06	0	4	11.4	41.422	0	10.547	7	Q0P7Y2	iamB
0	0	0	0	0	0	6.55884e-05	6.18901e-05	6.11827e-05	14	25.3	82.33	0	90.573	22	Q0PAY5	icd
0	0	0	2.68731e-06	0	1.32757e-06	0.000189656	0.000188719	0.000248873	27	28	105.26	0	114.95	57	P41257	ileS
0	0	0	0	1.0442e-05	0	4.16184e-06	8.34277e-06	0	3	8.7	44.137	0	7.3642	1	Q0PA62	ilvA
0.00128784	0.00111244	0.00172529	0.00182215	0.00153541	0.00178842	0	0	0	18	65.3	36.934	0	140.58	79	Q9PHN5	ilvC
0	0	0	0	0	0	9.36368e-05	7.78253e-05	0.000115058	8	15.8	60.104	0	45.063	18	Q9PJ98	ilvD
0	0	0	0	0	0	0.018625	0.0196982	0.0219319	17	63.8	33.857	0	323.31	86	Q0PBN6	ilvE
6.30227e-05	0.000123828	0	0.000393975	0.000372436	0.000367359	0.000147639	0.000198425	0.000234277	9	67.5	17.341	0	71.311	33	Q0PAU2	ilvH
0	0	0	1.30084e-05	1.91585e-05	6.1873e-06	0.000142565	0.000121534	8.05707e-05	13	30.4	62.928	0	109.64	31	Q0PAU3	ilvI
0	0	0	0	0	0	0.000164125	8.28819e-05	9.24673e-05	2	41.7	8.3007	0	26.581	4	Q9PM85	infA
0	0	0	2.95911e-05	2.38291e-05	3.40732e-05	0.000577631	0.000464386	0.000626143	28	48.2	96.125	0	278.21	101	Q9PIZ1	infB
0	0	0	0	0	0	0.000145656	0.000111816	0.000159877	5	33.7	19.781	0	32.395	7	Q9PIS2	infC
0	0	0	0	0	0	0	5.00045e-06	0	1	2.5	43.053	0.0094563	2.9978	1	Q0PBR4	iscS
2.31482e-05	3.18215e-05	3.64869e-05	0.000257791	6.71591e-05	5.02949e-05	0.000251534	0.000219943	0.00027115	18	58.8	39.365	0	88.335	50	Q9PPM1	ispG
1.70893e-05	0	1.98489e-05	1.09436e-05	1.23369e-05	1.27517e-05	2.67896e-05	2.30602e-05	9.1907e-06	3	11.9	31.55	0	8.8186	8	P0C632	ispH
0	0	2.81609e-05	3.05816e-05	3.88393e-05	2.79445e-05	0.000471249	0.000334934	0.000442151	14	68.6	29.78	0	106.09	40	Q9PIB8	kdsA
3.08385e-05	0	0	2.37218e-05	2.55788e-05	2.5703e-05	1.32058e-05	1.03585e-05	0	5	12.9	60.083	0	22.813	13	Q0P925	kefB
0.00254805	0.00180742	0.00209142	0.00115728	0.00110052	0.000993037	0.000469293	0.000460615	0.000569721	27	75.1	45.092	0	228.17	159	Q0P8H3	kfiD
0	0	0	1.92806e-05	2.93806e-05	1.90012e-05	1.65812e-05	1.95476e-05	2.26406e-05	1	6.2	46.03	0	24.761	6	Q0P809	kgtP
0	0	0	1.23094e-05	1.80786e-05	2.5351e-05	3.66107e-06	3.69371e-06	0	6	10	80.012	0	14.709	8	Q0P8K0	kpsC
5.43441e-05	6.57442e-05	7.41214e-05	0.000113609	6.23042e-05	0.000142806	0.000268086	0.000190357	0.000260708	21	48.6	60.841	0	177.69	70	Q0P8H0	kpsD
4.62647e-05	2.57226e-05	9.18615e-05	7.2748e-05	8.19947e-05	8.05173e-05	0.000239031	0.000206731	0.000254579	15	50.8	42.517	0	107.53	55	Q0P8G9	kpsE
1.61925e-05	0	0	0	0	0	9.49232e-06	2.4623e-05	1.98991e-05	2	7.6	33.918	0	6.5075	4	Q0P8H1	kpsF
3.99212e-05	3.46734e-05	0	0.000125824	0.000107244	0.000105045	0	0	0	6	16.8	46.938	0	28.366	18	Q0P8K1	kpsS
0.000782744	0.00111591	0.000577583	2.40834e-05	0	0	0	0	0	6	31.8	24.727	0	19.197	11	Q0P8G8	kpsT
0	0	0	0	0	0	1.20093e-05	1.01251e-05	0	1	5.6	23.684	0.0072115	3.2325	2	Q0P8X3	ktrA
0	0	0	1.25967e-05	0	0	9.93205e-06	0	7.28833e-06	4	19.8	34.353	0	7.1627	3	Q0P989	ldh
0	0	0	2.99681e-05	4.64705e-06	1.12948e-05	0.000421047	0.000356566	0.000383584	28	59.5	66.543	0	239.49	73	Q9PNR1	lepA
0	0	0	0	0	0	5.07471e-05	8.19157e-05	8.40214e-05	4	22.7	32.951	0	15.88	9	Q0PA34	lepP
0	0	0	0	0	0	3.86577e-05	2.15728e-05	2.13785e-05	8	11.2	93.43	0	26.839	13	Q9PNK3	leuS
0	0	0	0	0	0	5.4748e-06	3.01213e-06	4.69744e-06	3	4.9	73.938	0	7.5436	4	Q0PAT1	ligA
0.00023921	7.8228e-05	6.604e-05	8.35196e-05	6.03817e-05	4.51554e-05	0.00144619	0.00144841	0.00170202	19	80.5	25.593	0	225.41	76	Q0P9N8	livF
0	8.31237e-05	9.58615e-05	0.00011768	9.81552e-05	9.15195e-05	0.00183828	0.0015976	0.00162802	13	69.9	28.718	0	240.25	67	Q0P9N7	livG
0	0	0	0.000127054	8.52127e-05	6.65089e-05	0.000364446	0.000287492	0.000377666	13	33.7	40.131	0	73.867	31	Q0P9N3	livJ
0.000236373	0.000330411	0.000305534	0.000517365	0.000488082	0.00050734	0.000156571	0.000131999	0.000169464	12	58.3	39.715	0	137.83	66	Q0P9N4	livK
0	0	0	0	0	0	0.000292777	0.000328548	0.00036581	4	16	37.857	0	58.28	13	Q0P9N6	livM
0	0	0	4.86384e-05	4.13536e-05	4.03413e-05	8.74411e-05	0.000111597	0.000125383	10	25.2	52.109	0	79.881	31	Q9PNJ9	lnt
2.71884e-05	1.31907e-05	1.86289e-05	1.16676e-05	2.45905e-05	1.86337e-05	0.000102609	8.10437e-05	9.20027e-05	30	45.6	90.099	0	163.64	60	O69300	lon
0	0	0	0	0	0	6.98518e-05	5.62939e-05	9.83166e-05	14	26.8	80.44	0	150	24	Q0P904	lptD
0	0	0	5.13848e-05	3.64634e-05	5.4001e-05	0.000274078	0.00033686	0.000391551	7	34.2	28.65	0	48.363	22	Q9PIM1	lpxA
0	0	0	2.09774e-05	7.98072e-06	0	7.6054e-05	6.12552e-05	7.93339e-05	7	19.2	41.58	0	33.292	15	Q9PIK8	lpxB
0	0	0	5.07292e-05	0	0	3.14422e-05	2.6002e-05	5.76438e-05	4	15.3	32.882	0	28.423	8	Q9PIZ5	lpxC
0	0	0	1.79105e-05	0	1.01517e-05	0.000503684	0.000342964	0.000321982	8	31.5	34.678	0	66.052	33	Q9PHU0	lpxD
4.92363e-05	0	0	2.87778e-05	2.3752e-05	2.8053e-05	0	1.16371e-05	5.64179e-06	3	9.1	36.227	0	7.8444	7	Q9PPA9	lpxK
0	0	0	0	0	0	0.00011074	0.000111277	6.75007e-05	8	25.2	42.675	0	81.841	17	Q0PAT5	lysC
0	0	0	0	0	0	2.12325e-05	1.4779e-05	3.28644e-05	7	13.2	57.845	0	16.501	11	P41258	lysS
2.33479e-05	4.24577e-05	5.54969e-05	8.73353e-06	1.47649e-05	0	1.43812e-05	1.97609e-06	1.9362e-06	11	20.1	70.272	0	25.089	14	Q0PAR0	macB
7.34195e-05	5.21091e-05	0.000104035	0.000314876	0.000144211	0.000308009	3.85028e-06	4.06461e-06	4.09365e-05	21	38.3	72.726	0	88.914	50	Q0P8S4	maf3
9.30502e-05	5.39977e-05	5.58898e-05	0.000240491	0.000247259	0.000340396	0.000103508	9.65711e-05	8.10763e-05	23	46.7	73.293	0	139.49	81	Q0P8S2	maf4;pseD;pseE
0.00287787	0.00296234	0	0.00126758	0	0	0.000523026	0.000466914	0.000515281	10	42.9	27.412	0	73.633	35	Q0P7X7	map
0.00331679	0.00118128	0.00204844	0.00407229	0.00366488	0.00389647	0.000510405	0.000498113	0.0005921	15	62.1	24.041	0	234.24	91	P0C633	mapA
0	0	0	0	0	0	2.15095e-05	2.14297e-05	2.54353e-05	8	14.3	72.209	0	35.227	11	Q9PP85	metG
0	0	0	0	0	0	2.92416e-05	3.94377e-05	4.82092e-05	6	16.1	43.654	0	19.858	11	Q0P9F8	metK
7.93944e-05	7.2315e-05	5.75797e-05	0.00090802	0.000788503	0.000800808	0.001408	0.0013102	0.00132401	20	59.8	37.997	0	245.02	136	Q0PAB6	metN
0	0	0	0	0	9.21729e-07	0.000117632	0.00010829	6.51877e-05	29	33.6	112.72	0	177.45	53	Q0P9G9	mfd
0	0	0	4.31935e-06	3.87009e-06	5.82289e-06	9.29411e-06	0	0	4	10.4	49.473	0	9.4073	4	Q0PB55	miaB
0.000136073	0.000131121	0.000198706	5.89401e-05	5.13431e-05	4.4267e-05	7.92831e-06	2.37522e-05	1.19752e-05	13	37.3	38.419	0	36.934	32	Q9PJ66	mnmA
0	0	0	1.8939e-05	1.74079e-05	1.16724e-05	4.39293e-06	5.53529e-06	6.25207e-06	6	14.2	71.59	0	23.097	10	Q9PN30	mnmC
0	0	0	0	0	0	1.43917e-05	4.30991e-05	2.8962e-05	7	15.7	69.172	0	41.415	14	Q9PNA7	mnmG
0	0	0	2.7968e-05	3.38843e-05	0	0.000599224	0.000709493	0.000531202	2	4.4	36.637	0.0071685	3.1563	6	Q9PIW6	moaA
0	0.000236471	0.00014199	0.000378752	0.000312669	0.000360076	0	2.1431e-05	2.7607e-05	5	49.7	17.172	0	20.077	13	Q9PIP3	moaC
0	0	0	0	0	0	9.06637e-05	3.59784e-05	7.31156e-05	7	36.5	27.665	0	30.573	8	Q0PBK6	modA
0.000275225	6.28198e-05	4.83519e-05	1.92719e-05	2.12715e-05	2.00539e-05	7.23984e-06	6.72604e-06	0	4	14.3	33.117	0	12.918	11	Q0PBK9	modC
0	0	0	0	0	0	2.31247e-05	1.22249e-05	1.36692e-05	3	7.5	43.399	0	12.454	3	Q0PA33	moeA
0	0	0	0	0	0	2.90552e-05	0	1.03052e-06	3	10.3	39.758	0	14.562	4	Q0PB51	mqnC
0	0	0	0	0	0	2.79696e-05	1.39471e-05	5.46433e-05	6	19.5	41.277	0	36.673	14	Q0P8P1	mqnE
0.000778395	0.000242936	0.000284012	0.000518069	0.000402672	0.000416455	0.00260335	0.00252974	0.00258952	29	74.8	50.586	0	323.31	153	P56954	mqo
0	0	0	0	0	0	2.91759e-05	3.04965e-05	6.17663e-05	1	4.2	39.24	0	5.477	2	Q9PI72	mraY
0.00192956	0.00102214	0.00222306	0.000551329	0.00059625	0.000471673	0.00060479	0.000576836	0.000763614	20	69.7	37.695	0	172.37	106	Q0PBM9	mreB
7.23705e-05	5.73204e-05	6.37883e-05	0.000185628	0.000174606	0.000222985	6.29907e-05	4.07006e-05	4.82577e-05	13	59	28.381	0	69.191	32	Q0PBM8	mreC
0	0	0	1.44551e-05	0	0	0	0	0	1	7.3	18.896	0.0036452	3.5289	1	Q9PHN0	mrsA
0	2.81536e-05	0	0.000100749	0.000102309	6.03079e-05	0.000203891	0.000233306	0.000266715	14	32.8	65.326	0	190.89	48	Q0PA87	msbA
0	0	0	0	0	0	9.85198e-06	0	4.01384e-06	1	2.9	45.186	0	6.4794	3	Q9PP65	murA
0	0	0	4.92293e-06	1.91664e-05	4.39235e-05	0.000123079	0.000136967	0.000132995	11	24.6	55.233	0	80.835	31	Q0PA95	murF
0	0	0	0	0	0	4.5872e-06	4.3515e-06	7.22956e-06	1	2.9	38.683	0.0024907	4.1057	2	Q9PNQ2	murG
0.000117836	3.95384e-05	0.000177682	0.000254512	0.000192306	0.000210932	2.39845e-05	8.17965e-06	3.07489e-05	31	45.2	83.828	0	127.15	81	Q0P9K0	mutS
0	0	0	0	0	6.55249e-06	5.27581e-05	4.55559e-05	2.66694e-05	5	17.8	32.381	0	12.707	9	Q9PHM6	nadK
0.020577	0.0210005	0.0204584	0.00928112	0.00923169	0.00988259	0.00162498	0.0013676	0.00149791	68	70.5	104.94	0	323.31	747	Q9PPD9	napA
0	0	0	0.000592131	0.000559713	0.000443729	0.000612291	0.000446562	0.00080967	5	47.7	19.114	0	80.213	23	Q0PAA7	napB
0	0.000100492	0.000275048	0.000167557	0.000203665	0.000243832	0.000132104	0.000121773	0.000109222	8	31.7	27.175	0	32.903	27	Q0PAA9	napG
0	0	0	0	8.17739e-05	0	0	5.6112e-06	0	2	12.3	29.634	0	12.359	1	Q0PAA8	napH
0	0	0	6.93066e-05	0.000148541	0	0.00369881	0.00382784	0.00438919	7	56.9	15.141	0	176.94	37	Q9PIG7	ndk
0	0	0	0	0	0	6.60321e-06	5.92156e-06	0	1	2.9	38.481	0.0024938	4.1241	2	Q0P9B3	neuB1
7.12692e-05	3.8757e-05	4.64173e-05	0	0	0	6.0414e-06	9.52724e-06	2.43776e-05	4	15.6	42.73	0	16.903	9	Q0P9B2	neuC1
0	0	0	0	0	0	0	0	1.32278e-05	1	5.4	42.66	0	6.7006	1	Q0P7X4	nhaA1
0	0	0	0	5.84267e-05	6.54888e-05	0	0	0	2	5	42.405	0	5.4376	4	Q0P7X3	nhaA2
0	0	0	0	0	0	2.80018e-05	3.81472e-05	5.12827e-05	9	12.9	90.051	0	30.706	19	Q0PCA1	nrdA
0.00114411	0.000658821	0.000955151	0.0022592	0.00206141	0.00237464	9.91695e-05	9.22485e-05	8.62218e-05	39	59.7	69.224	0	323.31	224	Q0P8Q2	nrfA
0.000555051	0.000516525	0.00081721	0.000611575	0.000636114	0.000748768	3.9933e-05	3.45505e-05	3.67061e-05	1	7.6	19.176	0	6.8498	9	Q0P8Q1	nrfH
0.00645337	0.00962215	0.00709765	0.00041508	0.00036272	0.000400546	0	0	0	3	24	14.576	0	22.678	10	Q0P849	nuoA
0.0104397	0.0101013	0.0123316	5.27327e-05	0	1.42091e-05	0	0	0	5	41.3	18.682	0	43.384	26	Q0P850	nuoB
0.00969401	0.0135043	0.0112815	4.67559e-05	5.19908e-05	7.46417e-05	2.24926e-06	2.79744e-06	6.8797e-07	17	57.6	31.413	0	188.47	53	Q0P851	nuoC
0.0295748	0.0250485	0.0243719	0.000108355	0.000111463	0.000124756	8.83731e-06	0	0	24	69.9	46.937	0	295.97	101	Q9PM99	nuoD
0.027963	0.0269698	0.026759	8.18088e-05	2.63773e-05	0.000110035	0	0	0	50	70.4	93.33	0	323.31	184	Q0P855	nuoG
0.00461947	0.00196298	0.00563835	0.000295038	0.000264244	0.000248135	0	0	0	6	24.7	36.707	0	72.275	20	Q9PMA3	nuoH
0.0130632	0.00810543	0.0115532	7.67353e-05	6.18184e-05	6.5995e-05	0	0	0	17	49.8	24.971	0	68.054	58	Q0P857	nuoI
0	0	0	0	0	0	0	0	0	1	5.2	19.191	0.0071856	3.2128	0	Q0P858	nuoJ
0.00356318	0.00329533	0.00370228	0.000294082	0.000276297	0.000279264	0	0	0	8	15.1	66.527	0	26.508	16	Q9PMA7	nuoL
0.00692533	0.00732108	0.00367121	2.25211e-05	0.000192468	0	0	0	0	3	6.3	55.832	0	14.356	9	Q0P861	nuoM
0.000836165	0.000673887	0.0010895	0.000108575	0.00010755	7.94636e-05	0	0	0	2	5.2	51.492	0	13.113	8	Q0P862	nuoN
0	0	0	3.05253e-05	2.38282e-05	1.73455e-05	5.42689e-05	6.83583e-05	6.64252e-05	10	28.2	40.671	0	44.848	21	Q0PB53	nusA
0	0	0	4.37872e-06	0	4.73533e-06	3.16174e-05	1.56962e-05	3.4158e-05	5	14.6	38.384	0	21.972	12	Q0PC41	obg
0	0	0	0	0	0	1.28002e-05	2.01361e-05	2.33922e-05	1	10	17.203	0	8.6097	3	Q0PA54	ogt
0.00562685	0.00362556	0.00567959	0.0186756	0.0170502	0.0171484	0	0	5.35521e-07	32	61.9	53.339	0	323.31	229	Q0P986	omp50
0	5.60334e-05	0	0.000335193	0.000332218	0.000289905	0.00174817	0.00144665	0.00143546	18	55.3	41.052	0	181.92	87	Q0PAY0	oorA
0.000554715	0.000652886	0.000298454	0.000352048	0.000306369	0.000339027	0.000988545	0.00112782	0.00139664	15	70.5	31.207	0	140.07	78	Q0PAX9	oorB
0	0	0	0	0	0	0.000116654	0.000119357	2.71847e-05	6	35.7	20.097	0	23.263	7	Q0PAX8	oorC
0	0	0	8.85875e-06	1.29369e-05	0	0	3.07411e-06	0	5	9.3	70.961	0	11.76	9	Q0PA28	pabB
0.00183651	0.00148352	0.00166283	0.00364345	0.0038065	0.00396621	0.000945622	0.000851216	0.00109318	5	33.9	17.829	0	54.922	37	Q0PC24	pal
0.00114	0.000406508	0.000729923	0.00208964	0.00230012	0.0021572	0	0	0	13	60.6	30.202	0	90.832	69	Q9PIK1	panB
0	0	0	2.51957e-05	1.4936e-05	5.48611e-05	0.000113517	9.5147e-05	8.56819e-05	7	33.3	32.087	0	37.337	11	Q9PIK2	panC
5.84254e-05	0	1.88573e-05	2.95911e-05	1.94985e-05	1.28839e-05	0.00010234	9.99903e-05	0.000136186	15	52.9	32.028	0	52.579	26	Q9PJ25	parB
3.44932e-05	1.01203e-05	4.5666e-05	0.00038922	0.000309607	0.00032818	1.77114e-05	1.20844e-05	3.09136e-05	27	50.5	72.627	0	115.1	81	Q0PB07	pbpA
1.45928e-05	6.8358e-05	5.11861e-05	9.88414e-05	0.000114369	6.18988e-05	0	0	0	17	31.1	68.377	0	75.785	35	Q0PAZ1	pbpB
0	2.30986e-05	0	0.000112995	8.96613e-05	9.10985e-05	0	0	0	10	21.5	67.971	0	53.234	24	Q0PAL6	pbpC
5.17235e-05	0	8.62321e-05	0	0	3.16119e-05	0	0	0	5	22.2	29.01	0	18.065	3	Q9PN59	pdxJ
0	0	0	0.000137372	0.000150888	0.000152452	0.0170498	0.0162489	0.0156276	26	66	28.177	0	323.31	112	Q0P9X8	peb1A
1.8283e-05	2.45745e-05	2.66377e-05	0.000166679	0.000102189	0.000166652	0.00120684	0.00113818	0.00149771	8	55.8	27.228	0	137.56	57	Q0P9X7	peb1C
0.00110529	0.000830042	0.00152144	0.000537119	0.000431024	0.000533683	0.000742164	0.00078942	0.000826206	8	42.4	27.321	0	98.577	39	Q0PAB2	peb2
0.0261674	0.0510897	0.0461413	0.0270946	0.027065	0.025525	0.00470337	0.00450759	0.00512575	15	62.4	27.536	0	310.03	217	Q0PBL7	peb3
1.30034e-05	2.39923e-05	5.94277e-05	7.82408e-05	6.00343e-05	0.000108028	1.56256e-05	1.60952e-05	1.33918e-05	13	31.9	53.694	0	45.424	27	Q9PP04	pepA
0.000204538	0	2.84142e-05	0.00101824	0.000677126	0.00112437	0.000139264	7.37097e-05	0.000110985	6	46.7	18.116	0	52.377	34	Q0P970	petA/QcrA
0	0	0	0.000311078	0.000307046	0.000359301	0	0	0	7	20.4	48.096	0	31.517	24	Q0P971	petB/QcrB
6.38104e-05	7.7273e-05	9.62361e-05	0.00106194	0.000652513	0.00127679	0	0	0	16	50	41.443	0	92.245	42	Q0P972	petC/QcrC
5.20557e-06	0	0	9.48597e-05	6.21128e-05	6.94454e-05	5.17506e-05	3.07618e-05	3.82969e-05	25	34.9	90.983	0	142.98	54	Q0P863	pflA
0.000574566	3.19114e-05	0.000402153	0.000437282	0.000392956	0.000475366	0.00046063	0.000433174	0.000601263	19	64.2	43.591	0	213.56	97	Q9PMQ5	pgk
0	0	0	0.000126564	0.00011345	0.0001081	0.000619458	0.000605412	0.000672049	22	72.1	42.816	0	171.25	76	Q0P9C9	pglA
0	0	0	3.20279e-05	2.8881e-05	3.38175e-05	2.06766e-05	1.56435e-05	1.17791e-05	6	10.7	82.2	0	25.298	16	Q0P9C8	pglB
5.70329e-05	7.93659e-05	0	0.000111206	0.000107547	0.000100422	5.28736e-05	7.94502e-05	2.07047e-05	7	28.5	23.144	0	26.175	15	Q0P9D0	pglC
0	0	0	2.20726e-05	2.44753e-05	2.25526e-05	0	0	0	2	8.2	21.148	0.003681	3.715	3	Q0P9D1	pglD
6.18178e-05	6.14399e-05	9.39952e-05	8.27149e-05	7.93332e-05	0.000100807	0.000692808	0.000669969	0.000692275	25	48.8	66.765	0	224.42	103	Q0P9D4	pglF
0.00187515	0.00020259	0.0014829	0.000284233	0.000229788	0.000568962	0	0	0	5	14.8	33.943	0	22.35	20	Q0P9D5	pglG
0	0	0	2.36411e-05	3.25094e-05	3.9786e-05	0.000189544	0.00029088	0.000251265	13	36.5	41.162	0	88.467	30	Q0P9C5	pglH
0	0	0	8.73606e-05	0.000169221	3.10824e-05	1.15591e-05	4.0429e-05	4.04596e-05	6	19.7	35.51	0	22.221	15	Q0P9C6	pglI
0.000118471	2.09546e-05	0.000123532	0.000133928	0.000111931	0.000152458	0.000211695	0.000261218	0.000222627	18	44.7	41.307	0	92.958	68	Q0P9C7	pglJ
1.70035e-05	2.04796e-05	0	0.00023432	0.000257631	0.00020252	4.44071e-05	4.64273e-05	5.20966e-05	16	30.5	64.738	0	142.3	60	Q0P9C4	pglK
0	0	0	1.51653e-05	1.24885e-05	0	0	0	0	2	5.8	37.986	0.0071429	3.1336	3	Q9PP34	pheS
0	0	0	5.48375e-05	2.84508e-05	2.69812e-05	0.000121977	0.000110976	0.000102089	21	34	87.25	0	147.99	53	Q9PP35	pheT
0.000584506	0.000350421	0.000187328	0.000291155	0.000305044	0.000318288	1.45788e-05	2.82153e-05	4.1024e-05	7	30	26.899	0	20.532	25	Q0PAZ9	plsC
0	8.27458e-05	0	7.78693e-05	6.4106e-05	6.98586e-05	0.000358992	0.000348843	0.000343015	15	56.7	35.884	0	118.49	56	Q9PIH0	plsX
0.000282449	0	0.000370932	0.000526595	0.000244692	0.000160727	0.000188901	0.000122343	0.000344313	4	15.3	22.292	0	18.222	14	Q9PIE4	plsY
0	0	1.29432e-05	0.000120734	7.8341e-05	9.29606e-05	6.8211e-05	0.000102995	8.74176e-05	22	38.9	79.17	0	161.67	63	Q0P903	pnp
0	0	0	1.99365e-06	0	0	6.59796e-05	7.62694e-05	7.82884e-05	26	34.9	100.84	0	138.44	40	Q0PBH1	polA
0.00419725	0.00334803	0.00350666	0.00529409	0.00473714	0.00517799	0.269103	0.250434	0.260551	45	75	45.687	0	323.31	702	P80672	porA
2.74264e-05	0	1.67116e-05	3.83986e-05	3.50266e-05	3.58759e-05	0.000187805	0.000211411	0.000235671	22	39.5	80.459	0	216.99	69	Q9PMU0	ppk
0	0	0	0	0	0	4.54565e-06	3.72238e-06	1.92834e-05	2	6.6	41.067	0	5.0869	2	Q9PMK5	prfB
0	0	0	0	0	0	0	0	1.86739e-05	2	2.9	71.248	0.0024969	4.1455	2	Q0PAJ5	priA
0.000972481	0.0007446	0.000895112	0.000490971	0.000418894	0.000354936	1.67433e-05	5.60254e-06	1.28601e-05	17	48.3	45.999	0	119.02	79	P53000	proA
0.000101998	5.47965e-05	0.000163414	0.000435678	0.000324829	0.000280969	0	0	0	10	48.1	26.587	0	41.544	28	Q0P9H8	proC
0	0	0	2.89917e-06	0	2.09196e-06	0.000342473	0.000347155	0.000325009	26	54.5	64.605	0	242.18	75	Q9PHX1	proS
0.00802875	0.0066309	0.00646781	0.00432751	0.00410268	0.00379498	0.000100508	8.1119e-05	0.000174774	21	71.8	33.697	0	232.75	144	Q9PP15	prs
0	0	0	8.29991e-05	4.08737e-05	6.42336e-05	0.000240265	0.00012107	0.000112721	13	43.2	30.516	0	78.806	28	Q9PP76	psd
0	0	0	0	0	0	0	7.39795e-06	0	2	6.3	37.372	0.0012642	4.4233	1	Q0P8W4	pseB
0.000423066	7.98133e-05	0.000147847	0.000845355	0.00129958	0.000931104	0	0	0	8	42.3	32.583	0	85.005	35	Q0PC65	pspA
0	0	0	2.14921e-05	4.94765e-05	5.66095e-05	1.17277e-05	6.22922e-06	1.83787e-05	9	36	36.137	0	56.182	13	Q0PAQ4	pstS
0	0	0	0	0	0	0.000166416	0.000131139	0.000173619	15	36.5	56.177	0	99.371	33	Q0PAJ1	pta
0	0	0	0	0	0	6.07704e-06	1.69208e-05	2.7376e-05	2	9.8	28.668	0	5.5397	2	Q0P8S6	ptmA
0	0	0	2.80611e-06	0	0	0.00377159	0.00340624	0.00345263	26	59.3	50.2	0	323.31	88	Q0PCA2	purB
0	7.75396e-05	4.57581e-05	0.000337894	0.000270571	0.00031568	0.000160903	0.000131459	0.000148664	16	51.2	45.315	0	109.27	63	Q9PN47	purD
0	0	0	0	0	0	2.21218e-05	2.08732e-05	5.22332e-05	3	10.3	49.34	0	12.041	2	Q0PBU3	purF
0	0	0	0	0	0	7.71238e-05	7.44124e-05	0.000101556	11	19.8	79.309	0	67.416	19	Q9PNY0	purL
2.17147e-05	5.66351e-05	0.00028136	0	1.79767e-05	2.97756e-05	1.48183e-05	2.0734e-05	3.00854e-05	4	19.5	35.643	0	14.914	7	Q0P896	purM
0	0.000153183	6.12139e-05	0	8.5039e-06	0	4.24539e-05	7.0209e-05	0	5	29.6	24.932	0	18.43	8	Q9PHZ7	purQ
0	0	0	0	0	0	5.23479e-05	1.92716e-05	2.05557e-05	6	20.1	31.685	0	18.317	9	Q0PAA0	purU
5.7438e-06	0	9.41857e-06	9.12016e-05	8.03195e-05	0.000106889	0.00356393	0.00326364	0.00431245	76	67	132.58	0	323.31	388	Q0P8B5	putA
0.00384662	0.0029364	0.00434966	0.000794254	0.000800722	0.000941022	0	0	0	28	66.9	54.412	0	167.53	117	Q0P9L5	pycA
0.00210549	0.00086376	0.00124896	0.00062117	0.000621688	0.000720668	0.000243697	0.000208864	0.000283108	25	50.8	65.833	0	247.01	144	Q0P9W6	pycB
4.97197e-05	0	0	9.35484e-05	6.69206e-05	9.75474e-05	0	0	0	9	22.3	53.857	0	44.209	16	Q0PBB8	pyk
0.000135755	0	3.95636e-05	0.000180051	0.000145686	0.000171004	0.000550604	0.000590418	0.000544848	19	66.8	39.024	0	296.23	82	Q0PA86	pyrD
0	0	0	0	0	0	5.32647e-05	2.40659e-05	5.72734e-05	2	13.9	22.213	0	28.407	8	Q9PIR1	pyrE
0	0	0	5.38723e-05	7.07775e-05	7.74904e-06	0.000130423	0.000121804	0.000125697	15	31.1	60.4	0	116.57	45	Q9PJ84	pyrG
0	0	0	0	0	0	0.000133488	0	0.0001343	5	47.2	15.039	0	13.313	5	Q9PLV4	queF
0	0	0	1.02598e-05	9.59794e-06	4.24074e-05	6.24348e-05	6.00801e-05	7.0478e-05	5	19.3	25.398	0	20.27	14	Q0P8Z5	racR
1.67394e-05	0	0	2.29249e-05	3.70198e-05	3.0881e-05	4.47556e-05	4.97172e-05	2.12425e-05	7	16.3	47.7	0	25.626	19	Q0P8Z4	racS
7.22268e-05	8.06478e-05	6.37807e-05	2.74041e-05	2.55832e-05	3.43934e-05	0	5.12003e-06	0	6	15.7	49.024	0	26.174	13	Q9PN90	radA
0	0	0	8.0354e-05	1.40583e-05	1.36316e-05	0	0	0	3	13.9	23.491	0	5.6606	3	Q0P9I8	rdxA
0.000344643	0.000350155	0.000296072	0.000180023	0.00019533	0.000152385	0.000320079	0.000308886	0.000291519	15	57.1	37.049	0	99.296	59	Q0P7V6	recA
0	0	0	0	0	0	1.57621e-05	9.22924e-06	1.78272e-05	11	18.6	70.353	0	34.286	11	Q0PB49	recG
3.88423e-05	0	0	1.31646e-05	4.44656e-06	2.72446e-05	3.30036e-05	4.499e-05	2.64173e-05	12	27	58.522	0	61.081	20	Q9PHM5	recN
0	0	0	0	0	0	0.000252295	0.000122883	0.000212855	7	44.8	21.144	0	39.082	13	Q0P8I4	rfbC
0.000112059	0.000157004	0.000176621	0.000608592	0.000574228	0.000664056	0.000445758	0.000428494	0.000583886	25	65	48.668	0	203.3	136	Q0P9A0	rho
0	0	0	0	0	0	0.00304866	0.00296796	0.00300232	25	77	37.924	0	323.31	101	Q9PHU4	ribB
0	0	0	0.000171156	0.000161982	0.000163669	6.06385e-05	3.95224e-05	0	4	46.8	16.686	0	35.619	12	Q9PIB9	ribH
0	0	0	0	0	0	3.49745e-05	5.40473e-05	0	2	35	16.009	0	10.819	1	Q9PIY9	rimP
0	0	0	1.80127e-05	0	5.33425e-05	1.77002e-05	1.22933e-05	1.55675e-05	3	20.9	17.782	0	6.6301	1	Q9PJ01	rlmH
0	0.000103042	7.92842e-05	4.39814e-05	5.31008e-05	5.46183e-05	2.54769e-05	1.89491e-05	1.69375e-05	13	26.7	69.202	0	55.555	28	Q0P875	rloH
0.00210194	0.00282098	0.00103473	0.00134128	0.00104179	0.000744868	0.000281803	0.000226242	0.000354126	14	52	29.374	0	130.95	78	Q9PHM1	rlpA
0	0	0	2.69415e-05	4.01936e-05	2.90628e-05	0.000201811	0.000156435	0.000198676	5	26.8	24.964	0	46.82	15	Q9PM40	rnc
0.0034202	0.00195675	0.00313274	0.00181486	0.00187248	0.00193558	0.000127923	0.00012218	0.000141093	37	65.2	75.713	0	301.34	247	Q0P7S1	rnj
0.0002904	0.000289544	0.000305295	0.000593144	0.00057835	0.000750266	8.34179e-05	9.10063e-05	7.31771e-05	22	43.9	58.025	0	137.45	83	Q9PN86	rny
0	0	0.000402662	0.000715605	0.000724821	0.0009263	0.00529215	0.00384013	0.00411825	6	35.4	14.027	0	59.422	36	Q0P7U2	rp10
0.00078476	0.000689412	0.000510702	0.000862519	0.000998746	0.000649722	0.00474314	0.00465201	0.0051006	14	68.2	25.047	0	232.24	89	Q9PI34	rplA
0.000894859	0.000177749	6.92639e-05	0.000826783	0.0010384	0.00110977	0.00428313	0.00388599	0.004674	16	62.3	30.42	0	302.14	112	Q9PLX4	rplB
0.000689939	0.000637554	0.000843452	0.000874929	0.000745843	0.00092457	0.0014313	0.00130135	0.00192574	10	50.8	20.737	0	205.32	62	Q9PLX1	rplC
0.00347713	0.00149547	0.0041286	0.00152424	0.00172951	0.00187522	0.00133186	0.00159841	0.00185454	8	39.2	22.229	0	146.6	48	Q9PLX2	rplD
0.000439007	0.000166533	0.00132875	0.000588585	0.000530566	0.000505816	0.00141233	0.00155306	0.00151281	11	69.6	20.214	0	157.32	76	Q9PLY3	rplE
0.00013681	0.000166636	0.000176015	0.000227128	0.000240075	0.000240113	0.00115433	0.00142175	0.000933556	10	50	19.586	0	93.001	46	Q0P7T9	rplF
0.000102045	0	0	7.29028e-05	8.56425e-05	0.000107845	0.00208604	0.00206342	0.00212719	12	57.8	16.225	0	92.588	42	Q9PHK8	rplI
0.00126609	0	0.00076725	0.00168401	0.00192068	0.00161804	0.00528112	0.0039417	0.00401924	5	40.3	17.715	0	117.31	37	Q9PI33	rplJ
0.00015234	0.000134042	0.000111223	0.000700241	0.000336193	0.00044298	0.00107275	0.000867841	0.00118427	9	42.6	15.079	0	40.129	39	Q9PI35	rplK
0	0	0	0	9.87823e-05	4.77561e-05	0.00121045	0.000999777	0.00101706	5	47.2	13.073	0	59.447	17	Q9PI32	rplL
0.00626391	0.00360717	0.00444568	0.00314511	0.00320324	0.00340757	0.00315912	0.00433337	0.0048229	10	64.5	15.759	0	114.99	64	Q0P8D7	rplM
0.00320107	0.00423167	0.00434922	0.002172	0.00208405	0.00210214	0.00340635	0.00340725	0.00389897	10	54.9	13.306	0	49.494	58	Q0P7T4	rplN
0.000551346	0	0	0.000495698	0.000334338	0.000427251	0.00154609	0.0018291	0.00214488	5	41.1	16.375	0	35.441	30	Q9PLX8	rplP
0.00163091	0.00153326	0.00146721	0.00128767	0.00136096	0.00166771	0.00316128	0.00318259	0.00304134	7	48.7	13.248	0	39.341	42	Q0P832	rplQ
0	0.00237972	0.0019981	0.00265284	0.00247244	0.00263303	0.0039339	0.00287994	0.00339332	7	53.4	13.267	0	81.792	38	Q9PLY7	rplR
0.00393967	0.00452033	0.00353264	0.00418766	0.00379973	0.00378516	0.00401515	0.00620695	0.00552904	7	49.2	13.682	0	69.234	60	Q9PPJ3	rplS
0.00749529	0.00765682	0.0104325	0.00315242	0.00549733	0.00480764	0.00832473	0.0061518	0.00796755	7	38.5	13.801	0	42.7	52	Q9PIQ0	rplT
0.00693952	0.00577351	0.00739601	0.00570211	0.00487375	0.00560853	0.0099688	0.00737097	0.00851899	8	62.7	11.609	0	158	42	Q0PC43	rplU
0.00518429	0	0.000745512	0.00120962	0.00089782	0.00106719	0.00642836	0.00389622	0.00552925	6	43.3	15.243	0	122.45	50	Q9PLX6	rplV
0.000318259	0.000612601	0.000466263	0.000887451	0.000897319	0.000569195	0.000637697	0.00110317	0.000742568	5	54.8	10.567	0	57.642	27	Q0P7S6	rplW
0	0	0	0.000500341	0.000489348	0.000439183	0.00594374	0.00402075	0.00432783	4	53.2	8.2828	0	14.996	26	Q9PLY2	rplX
0	2.65643e-05	0	0.000722162	0.000668912	0.0006217	0.004025	0.00314582	0.00340199	13	66.3	19.461	0	173.2	66	Q9PII8	rplY
0.000189064	0.000258738	0.000197915	0.000591484	0.00054408	0.00057467	0.00271919	0.0015166	0.00212999	4	33.3	9.2845	0	57.249	22	Q9PJ31	rpmA
0	0	0.00045207	0	0	0	3.56236e-05	3.66133e-05	4.00311e-05	3	37.5	7.1954	0	14.859	12	Q9PI58	rpmB
0	0	0	3.88488e-05	0	0	0.00276585	0.00277241	0.00249434	5	57.4	7.0334	0	26.395	18	Q9PLX9	rpmC
0	0	0	0	3.22827e-05	4.0894e-05	0.000560173	0.000434052	0.000631186	4	59.1	7.4766	0	32.408	18	Q9PIX2	rpmE
0	0	0	0	0	0	0.000305982	0.000329558	0.000234892	2	20.8	5.6276	0.0036855	3.7716	4	Q9PIG9	rpmF
0	0	0	0.000148178	0.000147258	0.000199137	0.000934268	0.0009728	0.00123039	1	25	6.1562	0	27.988	6	Q9PI38	rpmG
0.00272612	0.00180006	0.00184513	0.00288538	0.0028031	0.00234504	0.000171962	0.000131321	0.000199893	25	85.5	37.686	0	219.39	152	Q9PM80	rpoA
0.00172835	0.000527097	0.000806363	0.00154022	0.00145618	0.00147806	9.57829e-05	7.83146e-05	0.000138742	78	66.7	155.91	0	323.31	384	Q46124	rpoB
0.00235141	0.00142561	0.00162093	0.00175011	0.00174026	0.00181345	0.000113359	0.000106647	0.000100872	78	64.5	168.82	0	323.31	434	Q9PI30	rpoC
4.53949e-05	2.10884e-05	0	2.01926e-05	1.45482e-05	8.08324e-06	9.90711e-05	8.46573e-05	7.66894e-05	18	31	72.605	0	138.31	43	Q0P9Q1	rpoD
0	0	0	0	0	4.34896e-06	0	0	0	1	2.6	48.573	0.0093897	2.8662	1	Q0PAK4	rpoN
1.88747e-05	3.3129e-05	3.59489e-05	8.39192e-05	0.00013622	0.000133648	0.00314258	0.00283841	0.00361533	35	60.6	62.795	0	323.31	164	Q0PA05	rpsA
0.00325193	0.00313721	0.00266788	0.00210455	0.00184699	0.00231828	0.00175913	0.00130468	0.00186171	27	82.9	30.226	0	271.14	192	Q9PNB3	rpsB
0.00230166	0.00244591	0.00188584	0.00343691	0.00292405	0.0026759	0.00267246	0.00215853	0.00254709	20	58.8	26.063	0	187.97	145	Q9PLX7	rpsC
0.000110575	0	0	0.000406807	0.000380532	0.000532366	0.000785415	0.000891932	0.00101624	19	63.9	23.909	0	150.97	80	Q9PM81	rpsD
0.000376188	0.000286408	0.00013504	0.000329678	0.000378942	0.000121959	0.000623318	0.000534908	0.00058457	12	55.1	15.796	0	75.386	53	Q9PLY8	rpsE
0.000927898	0.000437661	0.000532852	0.000480419	0.000435617	0.000393031	0.00196278	0.00198519	0.00234298	9	64.8	14.728	0	108.04	48	Q9ZAH3	rpsF
0.00194001	0.00133368	0.000618851	0.00405935	0.00374791	0.00393831	0.000737438	0.000737787	0.00104036	12	64.7	17.691	0	126	85	Q9PI17	rpsG
0.000186974	0.000223979	0.000336062	0.000318197	0.000330511	0.000290679	0.000641878	0.000717586	0.00102382	10	67.2	14.733	0	62.341	37	Q9PLY5	rpsH
0.00277577	0.00292455	0.00223854	0.00242784	0.00239401	0.00254073	0.00141331	0.00131704	0.00122971	5	48.8	14.136	0	86.653	44	Q9PMI3	rpsI
0.000866441	0.000279238	0.000886321	0.000539933	0.000388452	0.000507779	0.00188212	0.00187948	0.00196004	5	46.6	11.673	0	44.021	37	Q9PLX0	rpsJ
0	0	0.000162364	0.000310543	0.000315613	0.000374539	0	0.000498239	0.000448253	2	19.2	13.893	0	27.039	10	Q9PM82	rpsK
0.000500006	0.000684377	0.00070301	0.000727086	0.00101138	0.00070605	0.000283627	0.000577419	0.00031998	4	40.6	14.045	0	39.325	17	Q9PI18	rpsL
9.91613e-05	0.000162386	0.000135484	0.000257554	0.00019349	4.50598e-05	0.00032023	0.000237014	0.000470496	9	43.8	13.735	0	51.68	25	Q9PM83	rpsM
0	0	0	0.000219989	0.000167596	0.0002097	0.000498578	0.000685841	0.000730063	4	46.7	10.226	0	47.619	22	Q0PA13	rpsO
0.000781522	0.000544257	0.000666982	0	0	0.000180381	0.0012982	0.00124012	0.00191303	2	37.3	8.678	0	52.454	17	Q9PPJ7	rpsP
0	0	0	0.000393666	0.000480928	0.000606437	0.00192531	0.00180287	0.0016108	9	62.7	9.5493	0	45.077	34	Q9PLY0	rpsQ
0.00028019	0	0.000508267	0.000670245	0.000648568	0.000266712	0.00112992	0.00106013	0.00187114	8	54.7	10.271	0	55.914	31	O69301	rpsR
0	0	0	0.000114515	2.56141e-05	0	0.0014097	0.000529224	0.00128574	6	57	10.453	0	49.793	15	Q9PLX5	rpsS
0.000224706	0	0	0.000144784	0.000151715	0.000236162	0.000547959	0.000403179	0.000592182	2	17.2	9.8164	0	8.0469	6	Q9PM64	rpsT
0	0	0	0.00011969	0.000137548	0.000436006	0.000416466	0.00030036	0.000741953	5	44.3	8.6732	0	21.287	15	Q9PID2	rpsU
0.00138695	0.00109711	0	0.000688282	0.000503303	0	0.000685851	0.000668275	0.000607427	2	37.7	6.9564	0	8.7141	6	Q9PLY4	rpsZ
0	0	0	1.0676e-05	5.52382e-05	3.18986e-05	0.00405913	0.00419755	0.00408422	12	62.8	24.526	0	281.67	61	Q0PCB3	rrc
0	0	0	6.16809e-05	2.85486e-05	2.18199e-05	0	0	5.52508e-05	3	31.5	12.534	0	13.915	5	Q0P8K9	rsfS
0	0	0	0	0	0	9.02371e-06	5.95556e-06	7.34026e-06	2	6.4	36.131	0	7.3198	3	Q9PPL4	rsmH
0	0	0	4.75748e-05	5.72638e-05	0	0	0	0	1	2.6	31.103	0.0094899	3.0656	2	Q0PBY3	rsmI
0	5.47771e-05	5.80084e-05	0.000232449	0.000246028	0.000261624	0.000512308	0.000387853	0.00055341	12	59	19.933	0	84.881	48	Q9PPC1	ruvA
0	0	0	0	0	0	9.9688e-05	6.49015e-05	6.03689e-05	2	20	17.651	0	14.219	7	Q9PLU8	ruvC
0	0	0	1.42339e-05	0	1.06489e-05	1.73845e-05	2.86075e-05	1.87893e-06	6	17.2	49.507	0	29.196	8	Q0P804	sdaA
0	0.000121907	0	0.000134851	0.000181693	0.000133687	0.00031498	0.000371911	0.000379613	5	12.3	46.112	0	81.649	25	Q0P803	sdaC
0	3.53036e-05	6.17498e-05	8.60156e-05	6.05966e-05	0.00011199	0.000482597	0.000378449	0.000348249	21	48.8	66.372	0	222.74	74	Q0PB73	sdhA
0	0	3.74396e-05	6.84089e-05	0	3.36031e-05	0.000367137	0.000369672	0.000433828	13	43.3	35.812	0	138.17	38	Q0PB72	sdhB
0	0.00021784	5.46405e-05	7.65524e-05	5.4564e-05	9.38155e-05	0.000206169	0.000183405	0.000262205	9	42.1	31.361	0	41.29	23	Q0PB71	sdhC
0.00013457	6.378e-05	4.96954e-05	0.000497105	0.000360983	0.000408346	0.00272542	0.00263251	0.00303095	61	71.7	97.975	0	323.31	341	Q0P9V7	secA
0.000912769	0.000711189	0.000775694	0.00202697	0.00207978	0.00221012	0.000777473	0.000703282	0.000838369	22	49.2	57.251	0	316.92	158	Q0P9G1	secD
0.000538663	0.000308767	0.0007	0.000939564	0.00167072	0.00106471	0.000207514	0.00028758	0.000209753	9	37.5	36.112	0	114.75	41	Q0P9G2	secF
0.000517104	0.000619005	0.000331873	0.000539595	0.000597075	0.00065357	0	0	0.000258754	2	22.8	12.838	0	32.664	10	Q0PBR9	secG
8.6394e-05	0.000138393	0.000110725	0.000354693	0.000442683	0.000376166	0	6.76807e-06	0	10	15.7	46.049	0	43.142	27	Q0P7U3	secY
0.00329159	0.00193693	0.00202798	0	0	0	0	0	0	17	47	50.611	0	104.73	25	Q9PMS2	selA
0	0	0	0	0	0	4.60656e-05	4.37967e-05	5.12868e-05	13	26.1	69.479	0	78.715	20	Q0P8N0	selB
0	0	0	3.07054e-05	5.22028e-05	5.92645e-05	0.000266229	0.000240703	0.000301913	24	54.5	57.929	0	148.22	71	Q0PA07	serA
0	0	0	0	0	0	0.00034137	0.000374509	0.000370607	21	71.8	46.583	0	163.81	45	Q9PIB3	serS
0.000320209	0.00016445	0.000190911	0.000499413	0.000390807	0.000517567	0.000588402	0.000435527	0.000478039	10	68.8	20.132	0	139.22	50	Q0PC22	slyD
0	0	0	0	0	0	0.00011309	0.000200068	0.000153201	6	36.4	24.813	0	25.416	15	Q0PBW9	sodB
0	0	0	0	0	0	0.000142966	0.000126835	0.000139002	13	29.6	69.375	0	141.48	31	Q0PAC6	speA
9.40282e-05	6.0872e-05	0.000133622	0.000181373	0.000172042	0.000156742	5.17244e-05	3.66685e-05	3.94729e-05	31	49.1	83.793	0	115.73	74	Q0P8Y4	spoT
0	0	0	6.52968e-05	7.62742e-05	0.000108878	9.99243e-05	0.000192609	0.000151923	4	26.8	20.683	0	27.833	12	O69302	ssb
0	0	0	2.25625e-05	0	2.20668e-05	5.11547e-06	0	0	1	2	43.269	0.0095125	3.0739	2	Q0P9F7	sstT
0	6.96409e-06	0	5.73925e-05	6.68529e-05	4.46466e-05	0.000492015	0.000368053	0.000514912	26	68	41.752	0	174.73	73	Q9PHY1	sucC
0	0	0	4.48396e-05	4.85815e-05	0	0.000771763	0.000681136	0.000618298	16	77.2	30.021	0	178.57	57	Q0PAY2	sucD
0.000345604	0.000109334	0	0.00134964	0.00113839	0.00107788	1.96081e-05	8.41241e-06	0.000141038	13	49.6	29.013	0	40.086	28	Q9PIK6	surE
0.0013863	0.000491797	0.000338909	0.00019389	0.000156279	0.000103787	5.30534e-05	8.37853e-05	5.71313e-05	11	43.1	36.917	0	109.54	45	Q9PIL5	tal
0	0	0	0.000185012	0.000150611	0.000213491	0.00070285	0.000753346	0.000767031	4	53.2	8.6848	0	68.978	24	Q9PNB9	tatA
0	0	0	0	1.98725e-05	0	0.000121038	0.000175726	0.000179953	3	21.7	15.746	0	18.514	8	Q9PHT7	tatB
0	0	0	0	0	0	0.000173058	0.000107525	0.000172833	3	12.7	27.808	0	10.374	6	Q9PHT8	tatC
0	0	0	0	0	0	3.79798e-05	2.74004e-05	1.83131e-05	4	12.3	42.573	0	23.056	7	Q9PNT0	tgt
0	0	0	0	0	0	0	7.21852e-06	0	3	8.4	47.524	0	6.2498	3	Q9PI55	thiC
0	0	0	0	0	0	7.07838e-05	0.000132626	0.000120299	5	33.7	29.249	0	32.194	13	Q0P9H2	thiD
0	0	0	0	6.16859e-06	0	0.000225891	0.000204636	0.00027281	13	56.6	27.647	0	72.943	26	Q9PNP6	thiG
9.08513e-05	0	0	7.26214e-05	0.000107777	0.000113834	0	0	0	4	13	32.501	0	11.151	9	Q9PIZ3	thrB
0	0	0	0	0	0	7.49711e-06	3.07989e-06	1.86247e-06	3	7.4	53.84	0	7.5531	3	Q0PA78	thrC
0	0	0	2.18582e-05	1.4812e-05	1.25507e-05	0.0002059	0.000136892	0.000275899	23	43.7	69.613	0	160.04	53	Q9PIS3	thrS
0	0	0	0	1.58013e-05	0	0.000223745	0.000185902	0.000160403	11	54.6	23.809	0	56.61	27	Q9PJ85	thyX
0	0	0	0	0	0	0.00122593	0.000982211	0.00109926	37	63.7	50.967	0	222.43	88	Q46108	tig
0	0	0	0	0	0	0.00176057	0.00162727	0.00181067	32	61.4	69.636	0	323.31	131	Q0P7Y3	tkt
0.00478634	0.00529334	0.00437661	0.00461031	0.00451368	0.00478001	0.00112145	0.000955736	0.00129182	23	77.1	44.777	0	323.31	291	Q9PJ14	tolB
0	0	0	0	0	8.12637e-06	0.0001835	0.000160161	0.00020087	29	42.1	79.147	0	165.22	65	Q9PLZ2	topA
0	0	0	0.000724385	0.000389629	0.000708995	5.93258e-05	5.63717e-05	0	12	54.7	24.674	0	71.196	24	Q9PMQ6	tpiA
0.000116922	0.000903677	0.000217109	0.00031634	0.000209895	0.000294786	0.000342099	0.000267442	0.000326369	8	60.6	18.44	0	82.464	38	Q9PPE0	tpx
0	0	0	7.83477e-06	1.4913e-05	1.98553e-05	3.64499e-05	5.3147e-05	5.08625e-05	9	25.3	46.184	0	61.666	15	Q9PN20	trmB
0	0	0	0	0	0	0	0	0	1	3.9	29.572	0.0024661	3.8607	1	Q9PI11	trpC
0	0	0	0	0	0	8.04645e-05	0	0.000113869	1	3.3	27.587	0.0072029	3.2268	1	Q9PP96	truA
0	0	0	0	0	0	2.94791e-05	5.27098e-05	6.79005e-05	11	35.8	43.445	0	64.124	17	Q9PMK3	truD
0	0	0	3.22446e-05	3.21561e-05	0	0	0	0	1	12.5	11.353	0.0012723	4.6502	2	Q0PBZ0	trxA
8.98462e-05	0	3.06411e-05	0.000383902	0.000371994	0.00038536	0.0077557	0.0067894	0.00835978	33	81	43.593	0	323.31	266	O69303	tuf
0	0	0	0	0	0	2.39746e-06	2.57887e-05	0	2	2.8	66.481	0.0071514	3.1426	0	Q0PC87	typA
0	0	0	4.97302e-06	5.78526e-06	5.35852e-06	0.000133613	0.000203531	0.000151288	15	49.1	45.42	0	75.488	31	Q9PN27	tyrS
0.000100869	3.33976e-05	0.000113453	9.75048e-05	0.000109944	7.97813e-05	7.42032e-05	7.05352e-05	8.45954e-05	7	25.9	33.172	0	21.093	21	Q0PBX3	ubiA
2.8872e-05	0	0	8.64911e-05	0.000108492	9.14885e-05	0.000613926	0.000517442	0.000668646	26	56.3	69.159	0	288.86	109	Q0PAX0	ubiD
0	0	2.95682e-05	3.46842e-05	2.67562e-05	1.41719e-05	2.94476e-05	3.99371e-05	4.62883e-05	9	47.2	26.516	0	26.208	14	Q9PIH5	ubiE
0	0	0	6.48775e-05	5.64218e-05	8.43578e-06	0.000278935	0.000166466	0.000381301	7	26.1	26.087	0	28.819	25	Q9PP99	uppS
2.49485e-05	1.61345e-05	6.04875e-05	0.000155162	0.000117981	0.0001331	0.000123775	0.000169302	0.000164107	36	47	105.62	0	250.53	133	Q0PBG7	uvrA
0	0	0	0	0	0	2.0714e-05	1.5705e-05	2.3233e-05	5	9.1	75.935	0	24.37	10	Q9PPM7	uvrB
0	0	0	0	0	0	0	4.04648e-05	2.99897e-06	3	7.2	69.693	0	7.1143	2	Q9PN51	uvrC
0	0	0	0	2.28446e-05	0	5.18543e-05	4.47033e-05	7.70857e-05	21	25.2	101.81	0	96.767	40	Q9PPE4	valS
0.000205005	2.6693e-05	0	9.17447e-05	5.51911e-06	6.42517e-05	4.44176e-05	0.000110524	8.63106e-05	11	34.5	39.35	0	83.473	30	Q0P9C1	waaC
0.000229774	3.92606e-05	0.000149449	0.000289045	0.00025933	0.000281821	0.000176641	0.000114903	0.000110241	12	42.3	36.734	0	73.453	30	Q0P9A8	waaF
0	0	0	0	0	0	9.31445e-05	5.71785e-05	0.000121222	7	38.7	34.286	0	45.383	16	Q9PIC3	yedY
0.000182839	0.000162785	0.000121421	0.000346871	0.000356213	0.000347731	0.00037924	0.00046229	0.000561972	18	42.6	60.827	0	210.34	92	Q9PNX7	yidC
